# Supplementary material for: 2-(3,5-Di-tert-butyl-4-hydroxy­benzyl­sulfan­yl)-N′-(3-methoxy­benzyl­idene)acetohydrazide
Source: Acta Crystallogr Sect E Struct Rep Online. 2009 Aug 8;65(Pt 9):o2112. doi: 10.1107/S1600536809030645 (PMC2970103; doi:10.1107/S1600536809030645)
Supplement: Supplementary file 1 [file e-65-o2112-sup1.cif]

##############################################################################
###                                                                        ###
###        Electronic paper (Acta Crystallographica Section E)             ###
###                                                                        ###
##############################################################################
#                                                                            #
# This CIF contains the data in a paper accepted for publication in Acta     #
# Crystallographica Section E. It conforms to the requirements of Notes      #
# for Authors for Section E, and has been peer reviewed under the auspices   #
# of the IUCr Commission on Journals.                                        #
#                                                                            #
# Full details of the Crystallographic Information File format               #
# are given in the paper "The Crystallographic Information File (CIF):       #
# a New Standard Archive File for Crystallography" by S. R. Hall, F. H.      #
# Allen and I. D. Brown [Acta Cryst. (1991), A47, 655-685].                  #
#                                                                            #
# The current version of the core CIF dictionary is obtainable from          #
# ftp://ftp.iucr.org/pub/cif_core.dic. The current version number is 2.4.    #
#                                                                            #
# Software is freely available for graphical display of the structure(s) in  #
# this CIF.  For information consult the CIF home page http://www.iucr.org/  #
# cif/home.html                                                              #
#                                                                            #
# This file may be used for bona fide research purposes within the           #
# scientific community so long as proper attribution is given to the journal # 
# article from which it was obtained.                                        #
#                                                                            #
##############################################################################
                                             
data_global
_audit_creation_method     SHELXL-97
_journal_date_recd_electronic     2009-07-30
_journal_date_accepted     2009-08-01
_journal_name_full     'Acta Crystallographica, Section E'
_journal_year     2009
_journal_volume     65
_journal_issue      9
_journal_page_first     o2112
_journal_page_last     o2112
_journal_paper_category     QO
_journal_coeditor_code     XU2573
_publ_contact_author
;
     Dr. Seik Weng Ng
     Department of Chemistry
     University of Malaya
     50603 Kuala Lumpur
     Malaysia
;
_publ_contact_author_email     seikweng@um.edu.my
_publ_contact_author_fax     '03 7967 4193'
_publ_contact_author_phone     '03 7967 6778'
_publ_section_title
;\
2-(3,5-Di-<i>tert</i>-butyl-4-hydroxybenzylsulfanyl)-<i>N</i>'-(3-\
methoxybenzylidene)acetohydrazide
;
loop_
    _publ_author_name
    _publ_author_address
    'Yehye, Wagee A.'
;
     Department of Chemistry
     University of Malaya
     50603 Kuala Lumpur
     Malaysia
;
    'Ariffin, Azhar'
;
     Department of Chemistry
     University of Malaya
     50603 Kuala Lumpur
     Malaysia
;
    'Rahman, Noorsaadah Abdul'
;
     Department of Chemistry
     University of Malaya
     50603 Kuala Lumpur
     Malaysia
;
    'Ng, Seik Weng'
;
     Department of Chemistry
     University of Malaya
     50603 Kuala Lumpur
     Malaysia
;
_publ_section_synopsis     .
data_I
_audit_creation_method     SHELXL-97
_chemical_name_systematic
;
2-(3,5-Di-<i>tert</i>-butyl-4-hydroxybenzylsulfanyl)-<i>N</i>'-(3-
methoxybenzylidene)acetohydrazide
;
_chemical_name_common     ?
_chemical_formula_moiety     'C25 H34 N2 O3 S'
_chemical_formula_sum     'C25 H34 N2 O3 S'
_chemical_formula_iupac     'C25 H34 N2 O3 S'
_chemical_formula_weight     442.60
_chemical_melting_point     ?
_symmetry_cell_setting     Triclinic
_symmetry_space_group_name_H-M     'P -1'
_symmetry_space_group_name_Hall     '-P 1'
loop_
    _symmetry_equiv_pos_as_xyz
    'x, y, z'
    '-x, -y, -z'
_cell_length_a     5.9952(2)
_cell_length_b     10.3199(3)
_cell_length_c     20.6141(7)
_cell_angle_alpha     97.279(2)
_cell_angle_beta     95.916(2)
_cell_angle_gamma     99.981(2)
_cell_volume     1235.72(7)
_cell_formula_units_Z     2
_cell_measurement_reflns_used     1620
_cell_measurement_theta_min     2.6
_cell_measurement_theta_max     21.7
_cell_measurement_temperature     223(2)
_exptl_crystal_description     Prism
_exptl_crystal_colour     Colorless
_exptl_crystal_size_max     0.35
_exptl_crystal_size_mid     0.10
_exptl_crystal_size_min     0.10
_exptl_crystal_density_diffrn     1.190
_exptl_crystal_density_meas     ?
_exptl_crystal_density_method     'not measured'
_exptl_crystal_F_000     476
_exptl_absorpt_coefficient_mu     0.158
_exptl_absorpt_correction_type     Multi-scan
_exptl_absorpt_process_details     '(SADABS; Sheldrick, 1996)'
_exptl_absorpt_correction_T_min     0.9467
_exptl_absorpt_correction_T_max     0.9844
_diffrn_ambient_temperature     223(2)
_diffrn_radiation_type     MoK\a
_diffrn_radiation_wavelength     0.71073
_diffrn_radiation_source     'fine-focus sealed tube'
_diffrn_radiation_monochromator     graphite
_diffrn_measurement_device_type     'Bruker SMART APEX'
_diffrn_measurement_method     \w
_diffrn_detector_area_resol_mean     ?
_diffrn_reflns_number     8285
_diffrn_reflns_av_R_equivalents     0.0350
_diffrn_reflns_av_sigmaI/netI     0.0600
_diffrn_reflns_theta_min     1.00
_diffrn_reflns_theta_max     25.00
_diffrn_reflns_theta_full     25.00
_diffrn_measured_fraction_theta_max     0.987
_diffrn_measured_fraction_theta_full     0.987
_diffrn_reflns_limit_h_min     -7
_diffrn_reflns_limit_h_max     7
_diffrn_reflns_limit_k_min     -12
_diffrn_reflns_limit_k_max     12
_diffrn_reflns_limit_l_min     -24
_diffrn_reflns_limit_l_max     23
_diffrn_standards_number     0
_diffrn_standards_interval_count     0
_diffrn_standards_interval_time     0
_diffrn_standards_decay_%     0
_reflns_number_total     4294
_reflns_number_gt     2577
_reflns_threshold_expression     I>2\s(I)
_refine_ls_structure_factor_coef     Fsqd
_refine_ls_matrix_type     full
_refine_ls_R_factor_all     0.1195
_refine_ls_R_factor_gt     0.0751
_refine_ls_wR_factor_gt     0.1836
_refine_ls_wR_factor_ref     0.2188
_refine_ls_goodness_of_fit_ref     1.059
_refine_ls_restrained_S_all     1.059
_refine_ls_number_reflns     4294
_refine_ls_number_parameters     287
_refine_ls_number_restraints     0
_refine_ls_hydrogen_treatment     constr
_refine_ls_weighting_scheme     calc
_refine_ls_weighting_details
                 'calc w=1/[\s^2^(Fo^2^)+(0.1218P)^2^] where P=(Fo^2^+2Fc^2^)/3'
_atom_sites_solution_hydrogens     geom
_atom_sites_solution_primary     direct
_atom_sites_solution_secondary     difmap
_refine_ls_shift/su_max     0.001
_refine_ls_shift/su_mean     0.001
_refine_diff_density_max     0.608
_refine_diff_density_min     -0.268
_refine_ls_extinction_method     none
_refine_ls_extinction_coef     ?
loop_
    _atom_type_symbol
    _atom_type_description
    _atom_type_scat_dispersion_real
    _atom_type_scat_dispersion_imag
    _atom_type_scat_source
    'C' 'C' 0.0033 0.0016
                         'International Tables Vol C Tables 4.2.6.8 and 6.1.1.4'
    'H' 'H' 0.0000 0.0000
                         'International Tables Vol C Tables 4.2.6.8 and 6.1.1.4'
    'N' 'N' 0.0061 0.0033
                         'International Tables Vol C Tables 4.2.6.8 and 6.1.1.4'
    'O' 'O' 0.0106 0.0060
                         'International Tables Vol C Tables 4.2.6.8 and 6.1.1.4'
    'S' 'S' 0.1246 0.1234
                         'International Tables Vol C Tables 4.2.6.8 and 6.1.1.4'
_computing_data_collection     'APEX2 (Bruker, 2008)'
_computing_cell_refinement     'SAINT (Bruker, 2008)'
_computing_data_reduction     'SAINT (Bruker, 2008)'
_computing_structure_solution     'SHELXS97 (Sheldrick, 2008)'
_computing_structure_refinement     'SHELXL97 (Sheldrick, 2008)'
_computing_molecular_graphics     'X-SEED (Barbour, 2001)'
_computing_publication_material     'publCIF (Westrip, 2009)'
loop_
    _atom_site_type_symbol
    _atom_site_label
    _atom_site_fract_x
    _atom_site_fract_y
    _atom_site_fract_z
    _atom_site_U_iso_or_equiv
    _atom_site_adp_type
    _atom_site_calc_flag
    _atom_site_refinement_flags
    _atom_site_occupancy
    _atom_site_disorder_assembly
    _atom_site_disorder_group
    S S1 0.75715(19) 0.78337(10) 0.36105(5) 0.0691(4) Uani d . 1 . .
    O O1 0.1621(4) 0.5619(2) 0.06464(11) 0.0613(8) Uani d . 1 . .
    H H1O 0.2538 0.5093 0.0605 0.092 Uiso d R 1 . .
    O O2 0.4442(5) 0.5039(2) 0.40994(12) 0.0635(8) Uani d . 1 . .
    O O3 1.6583(5) 0.8943(3) 0.72616(13) 0.0731(9) Uani d . 1 . .
    N N1 0.7590(5) 0.5928(3) 0.48032(14) 0.0545(8) Uani d . 1 . .
    H H1 0.6926 0.5660 0.5137 0.065 Uiso calc R 1 . .
    N N2 0.9784(5) 0.6642(3) 0.49141(14) 0.0531(8) Uani d . 1 . .
    C C1 0.2353(5) 0.6087(3) 0.13041(16) 0.0433(8) Uani d . 1 . .
    C C2 0.1613(5) 0.5357(3) 0.17936(15) 0.0400(8) Uani d . 1 . .
    C C3 0.2413(6) 0.5907(3) 0.24438(16) 0.0435(8) Uani d . 1 . .
    H H3 0.1965 0.5425 0.2781 0.052 Uiso calc R 1 . .
    C C4 0.3841(6) 0.7132(3) 0.26141(15) 0.0424(8) Uani d . 1 . .
    C C5 0.4527(6) 0.7824(3) 0.21091(16) 0.0454(9) Uani d . 1 . .
    H H5 0.5517 0.8654 0.2221 0.054 Uiso calc R 1 . .
    C C6 0.3814(5) 0.7343(3) 0.14524(16) 0.0432(9) Uani d . 1 . .
    C C7 -0.0028(6) 0.3992(3) 0.16267(18) 0.0495(9) Uani d . 1 . .
    C C8 -0.0615(7) 0.3430(4) 0.22584(19) 0.0628(11) Uani d . 1 . .
    H H8A 0.0778 0.3330 0.2516 0.094 Uiso calc R 1 . .
    H H8B -0.1623 0.2570 0.2141 0.094 Uiso calc R 1 . .
    H H8C -0.1367 0.4036 0.2517 0.094 Uiso calc R 1 . .
    C C9 0.1096(7) 0.2961(4) 0.1244(2) 0.0632(11) Uani d . 1 . .
    H H9A 0.1537 0.3275 0.0843 0.095 Uiso calc R 1 . .
    H H9B 0.0023 0.2124 0.1132 0.095 Uiso calc R 1 . .
    H H9C 0.2440 0.2834 0.1515 0.095 Uiso calc R 1 . .
    C C10 -0.2303(7) 0.4132(4) 0.1249(2) 0.0725(13) Uani d . 1 . .
    H H10A -0.2018 0.4475 0.0842 0.109 Uiso calc R 1 . .
    H H10B -0.3019 0.4741 0.1518 0.109 Uiso calc R 1 . .
    H H10C -0.3307 0.3268 0.1147 0.109 Uiso calc R 1 . .
    C C11 0.4605(6) 0.8127(4) 0.09063(17) 0.0538(10) Uani d . 1 . .
    C C12 0.2542(7) 0.8470(4) 0.04992(19) 0.0673(12) Uani d . 1 . .
    H H12A 0.1521 0.7656 0.0291 0.101 Uiso calc R 1 . .
    H H12B 0.3070 0.8982 0.0163 0.101 Uiso calc R 1 . .
    H H12C 0.1735 0.8989 0.0787 0.101 Uiso calc R 1 . .
    C C13 0.6181(8) 0.9471(4) 0.1203(2) 0.0835(15) Uani d . 1 . .
    H H13A 0.7536 0.9306 0.1454 0.125 Uiso calc R 1 . .
    H H13B 0.5372 0.9988 0.1490 0.125 Uiso calc R 1 . .
    H H13C 0.6621 0.9959 0.0849 0.125 Uiso calc R 1 . .
    C C14 0.5967(7) 0.7360(5) 0.0464(2) 0.0770(14) Uani d . 1 . .
    H H14A 0.7316 0.7210 0.0724 0.115 Uiso calc R 1 . .
    H H14B 0.6424 0.7870 0.0119 0.115 Uiso calc R 1 . .
    H H14C 0.5030 0.6511 0.0266 0.115 Uiso calc R 1 . .
    C C15 0.4592(7) 0.7738(3) 0.33293(17) 0.0567(10) Uani d . 1 . .
    H H15A 0.3680 0.7211 0.3607 0.068 Uiso calc R 1 . .
    H H15B 0.4253 0.8637 0.3392 0.068 Uiso calc R 1 . .
    C C16 0.7607(7) 0.6107(4) 0.36385(18) 0.0634(11) Uani d . 1 . .
    H H16A 0.6844 0.5581 0.3220 0.076 Uiso calc R 1 . .
    H H16B 0.9191 0.5976 0.3693 0.076 Uiso calc R 1 . .
    C C17 0.6438(7) 0.5632(3) 0.41904(18) 0.0519(9) Uani d . 1 . .
    C C18 1.0622(6) 0.6942(3) 0.55202(18) 0.0484(9) Uani d . 1 . .
    H H18 0.9739 0.6658 0.5845 0.058 Uiso calc R 1 . .
    C C19 1.2932(6) 0.7721(3) 0.57209(17) 0.0456(9) Uani d . 1 . .
    C C20 1.4309(7) 0.8176(4) 0.52624(19) 0.0574(10) Uani d . 1 . .
    H H20 1.3757 0.8005 0.4810 0.069 Uiso calc R 1 . .
    C C21 1.6485(8) 0.8877(4) 0.5475(2) 0.0653(11) Uani d . 1 . .
    H H21 1.7418 0.9177 0.5164 0.078 Uiso calc R 1 . .
    C C22 1.7322(7) 0.9150(3) 0.6137(2) 0.0547(10) Uani d . 1 . .
    H H22 1.8815 0.9626 0.6276 0.066 Uiso calc R 1 . .
    C C23 1.5954(7) 0.8718(3) 0.65910(18) 0.0519(9) Uani d . 1 . .
    C C24 1.3768(6) 0.8000(3) 0.63807(17) 0.0475(9) Uani d . 1 . .
    H H24 1.2843 0.7698 0.6693 0.057 Uiso calc R 1 . .
    C C25 1.8769(8) 0.9736(5) 0.7502(2) 0.0793(14) Uani d . 1 . .
    H H25A 1.9013 0.9819 0.7979 0.119 Uiso calc R 1 . .
    H H25B 1.8843 1.0612 0.7372 0.119 Uiso calc R 1 . .
    H H25C 1.9940 0.9319 0.7318 0.119 Uiso calc R 1 . .
loop_
    _atom_site_aniso_label
    _atom_site_aniso_U_11
    _atom_site_aniso_U_22
    _atom_site_aniso_U_33
    _atom_site_aniso_U_12
    _atom_site_aniso_U_13
    _atom_site_aniso_U_23
    S1 0.0859(8) 0.0701(7) 0.0346(6) -0.0270(6) -0.0044(5) 0.0117(4)
    O1 0.0721(17) 0.0705(17) 0.0310(14) -0.0100(14) -0.0009(12) 0.0066(11)
    O2 0.085(2) 0.0483(15) 0.0520(17) 0.0036(14) -0.0108(14) 0.0139(12)
    O3 0.082(2) 0.0767(19) 0.0480(17) -0.0086(16) -0.0075(14) 0.0083(13)
    N1 0.070(2) 0.0470(17) 0.0455(19) 0.0155(16) -0.0058(16) 0.0090(13)
    N2 0.063(2) 0.0553(18) 0.0430(19) 0.0242(16) -0.0048(15) 0.0065(14)
    C1 0.0435(19) 0.054(2) 0.0297(18) 0.0018(16) 0.0059(14) 0.0076(15)
    C2 0.0431(18) 0.0427(19) 0.0349(19) 0.0042(15) 0.0099(15) 0.0092(14)
    C3 0.055(2) 0.0402(19) 0.038(2) 0.0082(16) 0.0128(16) 0.0129(15)
    C4 0.059(2) 0.0423(19) 0.0268(18) 0.0117(16) 0.0039(15) 0.0062(14)
    C5 0.055(2) 0.0417(18) 0.0359(19) -0.0017(16) -0.0001(15) 0.0112(14)
    C6 0.0425(19) 0.050(2) 0.0348(19) -0.0036(16) 0.0046(15) 0.0146(15)
    C7 0.050(2) 0.048(2) 0.048(2) -0.0032(17) 0.0141(17) 0.0076(16)
    C8 0.080(3) 0.049(2) 0.060(3) -0.002(2) 0.026(2) 0.0144(18)
    C9 0.070(3) 0.051(2) 0.064(3) -0.003(2) 0.019(2) -0.0008(19)
    C10 0.052(2) 0.072(3) 0.087(3) -0.010(2) 0.005(2) 0.019(2)
    C11 0.058(2) 0.063(2) 0.034(2) -0.0093(19) -0.0006(17) 0.0154(17)
    C12 0.072(3) 0.078(3) 0.049(2) -0.004(2) 0.000(2) 0.033(2)
    C13 0.097(3) 0.080(3) 0.056(3) -0.039(3) -0.006(2) 0.031(2)
    C14 0.064(3) 0.111(4) 0.054(3) -0.007(3) 0.019(2) 0.027(2)
    C15 0.091(3) 0.0354(19) 0.043(2) 0.0132(19) 0.004(2) 0.0085(15)
    C16 0.064(2) 0.086(3) 0.039(2) 0.027(2) 0.0017(18) -0.0077(19)
    C17 0.070(3) 0.042(2) 0.043(2) 0.0183(19) -0.0060(19) 0.0027(16)
    C18 0.061(2) 0.0413(19) 0.046(2) 0.0183(17) 0.0036(18) 0.0109(16)
    C19 0.059(2) 0.0429(19) 0.040(2) 0.0186(17) 0.0070(17) 0.0114(15)
    C20 0.073(3) 0.063(2) 0.043(2) 0.025(2) 0.0118(19) 0.0108(18)
    C21 0.081(3) 0.068(3) 0.059(3) 0.028(2) 0.030(2) 0.023(2)
    C22 0.055(2) 0.045(2) 0.068(3) 0.0146(18) 0.015(2) 0.0109(18)
    C23 0.063(2) 0.041(2) 0.051(2) 0.0108(18) 0.0031(19) 0.0114(17)
    C24 0.060(2) 0.0440(19) 0.040(2) 0.0101(17) 0.0085(17) 0.0112(15)
    C25 0.073(3) 0.080(3) 0.073(3) 0.002(2) -0.019(2) 0.005(2)
_geom_special_details
;
All e.s.d.'s (except the e.s.d. in the dihedral angle between two l.s. planes)
are estimated using the full covariance matrix. The cell e.s.d.'s are taken
into account individually in the estimation of e.s.d.'s in distances, angles
and torsion angles; correlations between e.s.d.'s in cell parameters are only
used when they are defined by crystal symmetry. An approximate (isotropic)
treatment of cell e.s.d.'s is used for estimating e.s.d.'s involving l.s.
planes.
;
loop_
    _geom_bond_atom_site_label_1
    _geom_bond_atom_site_label_2
    _geom_bond_site_symmetry_2
    _geom_bond_distance
    _geom_bond_publ_flag
    S1 C16 . 1.794(4) ?
    S1 C15 . 1.802(4) ?
    O1 C1 . 1.379(4) ?
    O1 H1O . 0.8400 ?
    O2 C17 . 1.230(4) ?
    O3 C23 . 1.374(4) ?
    O3 C25 . 1.423(5) ?
    N1 C17 . 1.347(4) ?
    N1 N2 . 1.373(4) ?
    N1 H1 . 0.8800 ?
    N2 C18 . 1.276(4) ?
    C1 C2 . 1.397(4) ?
    C1 C6 . 1.411(4) ?
    C2 C3 . 1.389(4) ?
    C2 C7 . 1.548(4) ?
    C3 C4 . 1.380(4) ?
    C3 H3 . 0.9400 ?
    C4 C5 . 1.392(4) ?
    C4 C15 . 1.516(5) ?
    C5 C6 . 1.378(5) ?
    C5 H5 . 0.9400 ?
    C6 C11 . 1.534(4) ?
    C7 C10 . 1.538(5) ?
    C7 C9 . 1.534(5) ?
    C7 C8 . 1.540(5) ?
    C8 H8A . 0.9700 ?
    C8 H8B . 0.9700 ?
    C8 H8C . 0.9700 ?
    C9 H9A . 0.9700 ?
    C9 H9B . 0.9700 ?
    C9 H9C . 0.9700 ?
    C10 H10A . 0.9700 ?
    C10 H10B . 0.9700 ?
    C10 H10C . 0.9700 ?
    C11 C14 . 1.524(6) ?
    C11 C12 . 1.540(5) ?
    C11 C13 . 1.549(5) ?
    C12 H12A . 0.9700 ?
    C12 H12B . 0.9700 ?
    C12 H12C . 0.9700 ?
    C13 H13A . 0.9700 ?
    C13 H13B . 0.9700 ?
    C13 H13C . 0.9700 ?
    C14 H14A . 0.9700 ?
    C14 H14B . 0.9700 ?
    C14 H14C . 0.9700 ?
    C15 H15A . 0.9800 ?
    C15 H15B . 0.9800 ?
    C16 C17 . 1.487(5) ?
    C16 H16A . 0.9800 ?
    C16 H16B . 0.9800 ?
    C18 C19 . 1.465(5) ?
    C18 H18 . 0.9400 ?
    C19 C24 . 1.376(5) ?
    C19 C20 . 1.391(5) ?
    C20 C21 . 1.375(6) ?
    C20 H20 . 0.9400 ?
    C21 C22 . 1.382(5) ?
    C21 H21 . 0.9400 ?
    C22 C23 . 1.373(5) ?
    C22 H22 . 0.9400 ?
    C23 C24 . 1.385(5) ?
    C24 H24 . 0.9400 ?
    C25 H25A . 0.9700 ?
    C25 H25B . 0.9700 ?
    C25 H25C . 0.9700 ?
loop_
    _geom_angle_atom_site_label_1
    _geom_angle_atom_site_label_2
    _geom_angle_atom_site_label_3
    _geom_angle_site_symmetry_1
    _geom_angle_site_symmetry_3
    _geom_angle
    _geom_angle_publ_flag
    C16 S1 C15 . . 100.04(17) ?
    C1 O1 H1O . . 95.8 ?
    C23 O3 C25 . . 117.4(3) ?
    C17 N1 N2 . . 120.9(3) ?
    C17 N1 H1 . . 119.6 ?
    N2 N1 H1 . . 119.6 ?
    C18 N2 N1 . . 114.8(3) ?
    O1 C1 C2 . . 120.9(3) ?
    O1 C1 C6 . . 116.7(3) ?
    C2 C1 C6 . . 122.4(3) ?
    C3 C2 C1 . . 117.1(3) ?
    C3 C2 C7 . . 120.8(3) ?
    C1 C2 C7 . . 122.0(3) ?
    C4 C3 C2 . . 122.6(3) ?
    C4 C3 H3 . . 118.7 ?
    C2 C3 H3 . . 118.7 ?
    C3 C4 C5 . . 118.1(3) ?
    C3 C4 C15 . . 121.4(3) ?
    C5 C4 C15 . . 120.4(3) ?
    C6 C5 C4 . . 122.7(3) ?
    C6 C5 H5 . . 118.7 ?
    C4 C5 H5 . . 118.7 ?
    C5 C6 C1 . . 117.0(3) ?
    C5 C6 C11 . . 121.5(3) ?
    C1 C6 C11 . . 121.5(3) ?
    C10 C7 C9 . . 111.7(3) ?
    C10 C7 C8 . . 106.5(3) ?
    C9 C7 C8 . . 105.8(3) ?
    C10 C7 C2 . . 110.6(3) ?
    C9 C7 C2 . . 110.9(3) ?
    C8 C7 C2 . . 111.1(3) ?
    C7 C8 H8A . . 109.5 ?
    C7 C8 H8B . . 109.5 ?
    H8A C8 H8B . . 109.5 ?
    C7 C8 H8C . . 109.5 ?
    H8A C8 H8C . . 109.5 ?
    H8B C8 H8C . . 109.5 ?
    C7 C9 H9A . . 109.5 ?
    C7 C9 H9B . . 109.5 ?
    H9A C9 H9B . . 109.5 ?
    C7 C9 H9C . . 109.5 ?
    H9A C9 H9C . . 109.5 ?
    H9B C9 H9C . . 109.5 ?
    C7 C10 H10A . . 109.5 ?
    C7 C10 H10B . . 109.5 ?
    H10A C10 H10B . . 109.5 ?
    C7 C10 H10C . . 109.5 ?
    H10A C10 H10C . . 109.5 ?
    H10B C10 H10C . . 109.5 ?
    C14 C11 C6 . . 111.2(3) ?
    C14 C11 C12 . . 110.8(3) ?
    C6 C11 C12 . . 110.4(3) ?
    C14 C11 C13 . . 107.0(3) ?
    C6 C11 C13 . . 111.0(3) ?
    C12 C11 C13 . . 106.3(3) ?
    C11 C12 H12A . . 109.5 ?
    C11 C12 H12B . . 109.5 ?
    H12A C12 H12B . . 109.5 ?
    C11 C12 H12C . . 109.5 ?
    H12A C12 H12C . . 109.5 ?
    H12B C12 H12C . . 109.5 ?
    C11 C13 H13A . . 109.5 ?
    C11 C13 H13B . . 109.5 ?
    H13A C13 H13B . . 109.5 ?
    C11 C13 H13C . . 109.5 ?
    H13A C13 H13C . . 109.5 ?
    H13B C13 H13C . . 109.5 ?
    C11 C14 H14A . . 109.5 ?
    C11 C14 H14B . . 109.5 ?
    H14A C14 H14B . . 109.5 ?
    C11 C14 H14C . . 109.5 ?
    H14A C14 H14C . . 109.5 ?
    H14B C14 H14C . . 109.5 ?
    C4 C15 S1 . . 115.0(3) ?
    C4 C15 H15A . . 108.5 ?
    S1 C15 H15A . . 108.5 ?
    C4 C15 H15B . . 108.5 ?
    S1 C15 H15B . . 108.5 ?
    H15A C15 H15B . . 107.5 ?
    C17 C16 S1 . . 111.4(3) ?
    C17 C16 H16A . . 109.4 ?
    S1 C16 H16A . . 109.4 ?
    C17 C16 H16B . . 109.4 ?
    S1 C16 H16B . . 109.4 ?
    H16A C16 H16B . . 108.0 ?
    O2 C17 N1 . . 120.4(4) ?
    O2 C17 C16 . . 121.4(3) ?
    N1 C17 C16 . . 118.1(4) ?
    N2 C18 C19 . . 121.4(3) ?
    N2 C18 H18 . . 119.3 ?
    C19 C18 H18 . . 119.3 ?
    C24 C19 C20 . . 119.1(3) ?
    C24 C19 C18 . . 119.1(3) ?
    C20 C19 C18 . . 121.8(3) ?
    C21 C20 C19 . . 119.6(4) ?
    C21 C20 H20 . . 120.2 ?
    C19 C20 H20 . . 120.2 ?
    C20 C21 C22 . . 121.1(4) ?
    C20 C21 H21 . . 119.4 ?
    C22 C21 H21 . . 119.4 ?
    C23 C22 C21 . . 119.4(4) ?
    C23 C22 H22 . . 120.3 ?
    C21 C22 H22 . . 120.3 ?
    C22 C23 O3 . . 124.7(3) ?
    C22 C23 C24 . . 119.8(4) ?
    O3 C23 C24 . . 115.5(3) ?
    C19 C24 C23 . . 121.0(3) ?
    C19 C24 H24 . . 119.5 ?
    C23 C24 H24 . . 119.5 ?
    O3 C25 H25A . . 109.5 ?
    O3 C25 H25B . . 109.5 ?
    H25A C25 H25B . . 109.5 ?
    O3 C25 H25C . . 109.5 ?
    H25A C25 H25C . . 109.5 ?
    H25B C25 H25C . . 109.5 ?
loop_
    _geom_torsion_atom_site_label_1
    _geom_torsion_atom_site_label_2
    _geom_torsion_atom_site_label_3
    _geom_torsion_atom_site_label_4
    _geom_torsion_site_symmetry_1
    _geom_torsion_site_symmetry_2
    _geom_torsion_site_symmetry_3
    _geom_torsion_site_symmetry_4
    _geom_torsion
    _geom_torsion_publ_flag
    C17 N1 N2 C18 . . . . 174.9(3) ?
    O1 C1 C2 C3 . . . . -179.3(3) ?
    C6 C1 C2 C3 . . . . -1.2(5) ?
    O1 C1 C2 C7 . . . . 0.7(5) ?
    C6 C1 C2 C7 . . . . 178.8(3) ?
    C1 C2 C3 C4 . . . . 1.3(5) ?
    C7 C2 C3 C4 . . . . -178.7(3) ?
    C2 C3 C4 C5 . . . . -1.2(5) ?
    C2 C3 C4 C15 . . . . 176.9(3) ?
    C3 C4 C5 C6 . . . . 0.9(5) ?
    C15 C4 C5 C6 . . . . -177.2(3) ?
    C4 C5 C6 C1 . . . . -0.8(5) ?
    C4 C5 C6 C11 . . . . -179.8(3) ?
    O1 C1 C6 C5 . . . . 179.1(3) ?
    C2 C1 C6 C5 . . . . 1.0(5) ?
    O1 C1 C6 C11 . . . . -1.8(5) ?
    C2 C1 C6 C11 . . . . -180.0(3) ?
    C3 C2 C7 C10 . . . . 119.7(4) ?
    C1 C2 C7 C10 . . . . -60.3(5) ?
    C3 C2 C7 C9 . . . . -115.8(4) ?
    C1 C2 C7 C9 . . . . 64.3(4) ?
    C3 C2 C7 C8 . . . . 1.6(5) ?
    C1 C2 C7 C8 . . . . -178.4(3) ?
    C5 C6 C11 C14 . . . . 117.7(4) ?
    C1 C6 C11 C14 . . . . -61.3(4) ?
    C5 C6 C11 C12 . . . . -118.9(4) ?
    C1 C6 C11 C12 . . . . 62.1(5) ?
    C5 C6 C11 C13 . . . . -1.3(5) ?
    C1 C6 C11 C13 . . . . 179.7(4) ?
    C3 C4 C15 S1 . . . . 111.0(3) ?
    C5 C4 C15 S1 . . . . -71.0(4) ?
    C16 S1 C15 C4 . . . . -71.7(3) ?
    C15 S1 C16 C17 . . . . -71.2(3) ?
    N2 N1 C17 O2 . . . . -177.0(3) ?
    N2 N1 C17 C16 . . . . -0.3(5) ?
    S1 C16 C17 O2 . . . . 97.8(4) ?
    S1 C16 C17 N1 . . . . -78.9(4) ?
    N1 N2 C18 C19 . . . . -179.0(3) ?
    N2 C18 C19 C24 . . . . -179.0(3) ?
    N2 C18 C19 C20 . . . . 0.5(5) ?
    C24 C19 C20 C21 . . . . 0.9(5) ?
    C18 C19 C20 C21 . . . . -178.5(3) ?
    C19 C20 C21 C22 . . . . -0.6(6) ?
    C20 C21 C22 C23 . . . . -0.3(6) ?
    C21 C22 C23 O3 . . . . -179.1(3) ?
    C21 C22 C23 C24 . . . . 1.0(5) ?
    C25 O3 C23 C22 . . . . 3.3(5) ?
    C25 O3 C23 C24 . . . . -176.8(4) ?
    C20 C19 C24 C23 . . . . -0.3(5) ?
    C18 C19 C24 C23 . . . . 179.2(3) ?
    C22 C23 C24 C19 . . . . -0.7(5) ?
    O3 C23 C24 C19 . . . . 179.4(3) ?
loop_
    _geom_hbond_atom_site_label_D
    _geom_hbond_atom_site_label_H
    _geom_hbond_atom_site_label_A
    _geom_hbond_site_symmetry_A
    _geom_hbond_distance_DH
    _geom_hbond_distance_HA
    _geom_hbond_distance_DA
    _geom_hbond_angle_DHA
    _geom_hbond_publ_flag
    N1 H1 O2 2_666 0.88 2.00 2.884(4) 176 yes
