# Supplementary material for: 2-(3,5-Di-tert-butyl-4-hydroxy­benzyl­sulfan­yl)-N′-(3-methoxy­benzyl­idene)acetohydrazide
Source: Acta Crystallogr Sect E Struct Rep Online. 2009 Aug 8;65(Pt 9):o2112. doi: 10.1107/S1600536809030645 (PMC2970103; doi:10.1107/S1600536809030645)
Supplement: Supplementary file 2 [file e-65-o2112-Isup2.hkl]

# 
# h,k,l, Fc-squared, Fo-squared, sigma(Fo-squared) and status flag 
# 
data_I
_shelx_title '  P-1' 
_shelx_refln_list_code          4 
_shelx_F_calc_maximum      131.66 
_exptl_crystal_F_000       476.00 
_reflns_d_resolution_high  0.8410 
 
loop_ 
 _symmetry_equiv_pos_as_xyz 
 'x, y, z' 
 '-x, -y, -z' 
 
_cell_length_a     5.9952 
_cell_length_b    10.3199 
_cell_length_c    20.6141 
_cell_angle_alpha  97.279 
_cell_angle_beta   95.916 
_cell_angle_gamma  99.981 
 
_shelx_F_squared_multiplier     1.000 
 
loop_ 
 _refln_index_h 
 _refln_index_k 
 _refln_index_l 
 _refln_F_squared_calc 
 _refln_F_squared_meas 
 _refln_F_squared_sigma 
 _refln_observed_status 
   1   0   0     2052.48     1773.94     44.84 o 
   2   0   0     1140.81      972.67     13.63 o 
   3   0   0       76.25       85.56      4.39 o 
   4   0   0       59.00       59.18      4.01 o 
   5   0   0      116.06      115.78      5.72 o 
   6   0   0       56.63       54.84      7.01 o 
  -7   1   0        0.39        6.59      5.01 o 
  -6   1   0        0.00        1.34      4.13 o 
  -5   1   0       77.81       86.37     10.23 o 
  -4   1   0       16.47       18.95      2.87 o 
  -3   1   0       51.36       59.30      5.69 o 
  -2   1   0      428.19      349.15      7.34 o 
  -1   1   0     2624.35     2374.57     37.21 o 
   0   1   0     1638.44     2154.02     23.87 o 
   1   1   0     2248.88     2149.92     20.91 o 
   2   1   0        5.30        9.28      1.35 o 
   3   1   0     1045.28     1041.51     14.61 o 
   4   1   0      287.35      305.78      7.68 o 
   5   1   0       21.38       35.94      5.60 o 
   6   1   0        2.62        1.83      4.70 o 
  -7   2   0        1.12        1.82      6.30 o 
  -6   2   0       65.54       91.59      7.02 o 
  -5   2   0       16.65       19.71      4.97 o 
  -4   2   0        0.48        4.94      2.69 o 
  -3   2   0      330.96      330.35     11.23 o 
  -2   2   0      365.35      311.65      9.38 o 
  -1   2   0     4790.39     4462.32    196.12 o 
   0   2   0     1814.33     2457.32     31.50 o 
   1   2   0      128.07      135.32      4.84 o 
   2   2   0      322.86      283.09      4.99 o 
   3   2   0       29.59       33.57      2.59 o 
   4   2   0       33.56       38.14      3.12 o 
   5   2   0        0.13        1.41      4.06 o 
   6   2   0        2.75        0.87      4.94 o 
  -7   3   0        3.61       -0.75      5.33 o 
  -6   3   0        0.99        7.24      3.81 o 
  -5   3   0       10.46       15.67      3.47 o 
  -4   3   0       85.85       87.55      9.98 o 
  -3   3   0     1185.64     1163.24     25.10 o 
  -2   3   0     1788.86     1700.30     30.97 o 
  -1   3   0     8166.57     7454.77    213.79 o 
   0   3   0      703.84      873.43     13.83 o 
   1   3   0     2411.60     2220.71     31.58 o 
   2   3   0     3957.04     3792.85     52.22 o 
   3   3   0      163.96      171.31     15.01 o 
   4   3   0      135.38      135.60      8.16 o 
   5   3   0       17.74       17.48      5.22 o 
   6   3   0        0.31       -0.70      8.03 o 
  -7   4   0        7.03        3.89      6.12 o 
  -6   4   0       11.39       17.71      4.05 o 
  -5   4   0        3.43       -4.57      5.38 o 
  -4   4   0      516.24      519.15     23.06 o 
  -3   4   0       49.59       79.39      8.84 o 
  -2   4   0      239.43      217.03      8.75 o 
  -1   4   0       37.84       45.95      3.38 o 
   0   4   0       16.43       25.26      3.01 o 
   1   4   0     2227.55     2212.92     32.69 o 
   2   4   0       80.27       87.49      5.95 o 
   3   4   0      430.55      398.48     12.50 o 
   4   4   0        0.09       -0.63      3.88 o 
   5   4   0        0.23        7.59      5.83 o 
   6   4   0       10.35        7.03      5.55 o 
  -6   5   0       10.62       12.69      5.15 o 
  -5   5   0       27.93       39.13      9.22 o 
  -4   5   0      529.01      488.57     22.19 o 
  -2   5   0      477.57      463.91     13.82 o 
  -1   5   0        0.66        7.60      4.90 o 
   0   5   0      406.95      548.74     11.83 o 
   1   5   0        0.56       -0.60      2.68 o 
   2   5   0      291.57      278.14     10.15 o 
   3   5   0       23.16       17.35      4.66 o 
   4   5   0      196.23      190.19     10.44 o 
   5   5   0        3.72       10.98      5.23 o 
  -6   6   0       14.88       12.83      5.48 o 
  -5   6   0        2.04        6.78      6.62 o 
  -4   6   0       29.40       38.96      8.62 o 
  -3   6   0      195.93      199.92     13.43 o 
  -2   6   0     2806.99     2543.46     63.53 o 
  -1   6   0      138.94      133.99      6.82 o 
   0   6   0      465.42      648.08     14.04 o 
   1   6   0        1.88        3.90      3.03 o 
   2   6   0       79.35       89.68      6.94 o 
   3   6   0       50.64       76.87      9.19 o 
   4   6   0        4.07        0.70      4.00 o 
   5   6   0       12.67       20.96      6.01 o 
  -6   7   0        0.80        6.57      5.01 o 
  -5   7   0        8.69       -5.31      5.60 o 
  -4   7   0       48.13       39.16      8.61 o 
  -3   7   0        5.18        1.30      4.66 o 
  -2   7   0        0.05        4.80      3.38 o 
  -1   7   0        1.62        3.53      3.30 o 
   0   7   0       28.69       32.45      4.99 o 
   1   7   0      201.52      145.57      7.37 o 
   2   7   0       18.03       39.29      5.77 o 
   3   7   0        9.89        4.52      4.41 o 
   4   7   0       99.32       98.17      9.30 o 
  -6   8   0       20.18       11.61      7.87 o 
  -5   8   0        1.45       19.75      8.17 o 
  -4   8   0        1.43        0.11      5.20 o 
  -3   8   0       46.72       40.67     10.60 o 
  -2   8   0        9.61       10.23      4.31 o 
  -1   8   0      151.37      147.11      8.42 o 
   0   8   0       17.98       21.79      5.08 o 
   1   8   0        2.95       -2.60      3.53 o 
   2   8   0        8.90        3.93      7.83 o 
   3   8   0      107.75       99.58     10.06 o 
   4   8   0        5.61        5.66      5.84 o 
  -5   9   0        0.74        8.64      7.42 o 
  -4   9   0       12.14       22.86      7.87 o 
  -3   9   0      114.13      108.74     12.48 o 
  -2   9   0        7.51        5.60      4.14 o 
  -1   9   0        1.91       -5.62      3.75 o 
   0   9   0       52.40       61.59      7.26 o 
   1   9   0       10.63       15.44      4.92 o 
   2   9   0        0.90        3.09      5.28 o 
   3   9   0       24.63       19.95      6.20 o 
  -5  10   0        7.34        5.06      6.93 o 
  -4  10   0        1.46        1.71      6.17 o 
  -3  10   0       22.93       17.91      7.64 o 
  -2  10   0       33.38       27.13      8.81 o 
  -1  10   0        0.49       -6.02      4.64 o 
   0  10   0      119.83      154.55     10.54 o 
   1  10   0       43.47       26.22      9.61 o 
   2  10   0        0.02        3.64      5.02 o 
  -4  11   0       31.21       39.08     19.44 o 
  -3  11   0        3.69       -5.72      3.81 o 
  -2  11   0        8.92        0.69      5.26 o 
  -1  11   0        0.15       -4.33      4.96 o 
   0  11   0       51.90       58.85      8.30 o 
   1  11   0        2.61        9.36      6.46 o 
  -2  12   0        1.57       -1.60      4.60 o 
  -1  12   0       12.85        8.64      9.03 o 
   0 -12   1        4.74        7.13      6.24 o 
   1 -12   1        7.88       15.49      9.16 o 
   2 -12   1        0.01        1.46      4.40 o 
  -1 -11   1        2.06       -0.56      5.78 o 
   0 -11   1       18.20       29.96      7.03 o 
   1 -11   1        3.17        2.98      8.53 o 
   2 -11   1        0.82       -3.05      4.28 o 
   3 -11   1       47.98       40.53      6.88 o 
   4 -11   1        2.97        6.50      7.17 o 
  -2 -10   1        4.82       12.21      5.68 o 
  -1 -10   1       50.03       40.81     10.30 o 
   0 -10   1       30.33       39.91      7.17 o 
   1 -10   1        0.01       -4.39      2.93 o 
   2 -10   1       40.15       41.63      5.09 o 
   3 -10   1        0.65       -7.41      5.02 o 
   4 -10   1        6.86        8.30      4.72 o 
   5 -10   1        0.62       -0.89      5.95 o 
  -3  -9   1        8.35       -0.87      4.83 o 
  -2  -9   1        8.29        6.47      5.07 o 
  -1  -9   1       59.09       59.92      6.73 o 
   0  -9   1      108.35      126.79      6.46 o 
   1  -9   1       37.38       47.61      4.74 o 
   2  -9   1        0.46        7.38      7.87 o 
   3  -9   1      320.77      278.15     27.79 o 
   4  -9   1        4.41        4.90      4.33 o 
   5  -9   1        0.45        5.12      6.39 o 
  -4  -8   1       22.18       28.15      6.63 o 
  -3  -8   1        1.39        2.21      4.77 o 
  -2  -8   1       70.93       67.26      6.91 o 
  -1  -8   1      101.34      115.08      7.74 o 
   0  -8   1        0.01       -0.95      3.46 o 
   1  -8   1        6.77       10.26      4.25 o 
   2  -8   1      344.83      336.98     12.04 o 
   4  -8   1        8.30       19.94      6.96 o 
   5  -8   1        0.27       -4.06      2.71 o 
   6  -8   1        0.07       -8.11      5.63 o 
  -4  -7   1       40.89       33.90      6.59 o 
  -3  -7   1       49.76       58.62      7.11 o 
  -2  -7   1       12.22       15.96      4.57 o 
  -1  -7   1       57.51       54.01      4.73 o 
   0  -7   1      307.94      388.07     17.22 o 
   1  -7   1        0.22        1.57      3.15 o 
   2  -7   1       96.54       85.66      6.45 o 
   3  -7   1       23.81       26.25      6.64 o 
   4  -7   1       10.23        6.09      5.41 o 
   5  -7   1       23.23        7.66     13.99 o 
   6  -7   1       24.22       27.10      8.77 o 
  -5  -6   1       16.55       15.94      6.30 o 
  -4  -6   1       41.35       23.41      5.94 o 
  -2  -6   1       28.06       32.60      4.99 o 
  -1  -6   1        5.87        5.08      1.77 o 
   0  -6   1      159.75      165.45     10.60 o 
   1  -6   1       88.17       71.98      4.63 o 
   2  -6   1     1173.85     1106.32     25.04 o 
   3  -6   1      133.40      128.98      8.41 o 
   4  -6   1       18.90        7.88      4.83 o 
   5  -6   1      100.77       78.88     11.61 o 
   6  -6   1       14.57        7.20      5.58 o 
  -5  -5   1       15.53       13.01      5.27 o 
  -4  -5   1        1.70        5.38     13.73 o 
  -3  -5   1        2.82        3.05      3.92 o 
  -2  -5   1     1076.63     1043.89     21.07 o 
  -1  -5   1       72.09       75.63      3.22 o 
   0  -5   1      796.86     1021.98     27.21 o 
   1  -5   1     1281.64     1263.02     19.41 o 
   2  -5   1      104.69       88.33      6.32 o 
   3  -5   1       13.87       18.32      4.72 o 
   4  -5   1      181.74      158.85     33.73 o 
   5  -5   1       15.54       10.52      9.29 o 
   6  -5   1       10.34        1.28      4.61 o 
  -6  -4   1        5.05        9.19      5.24 o 
  -5  -4   1       52.67       55.50      7.08 o 
  -4  -4   1        4.12       -1.56      3.81 o 
  -3  -4   1      224.97      228.50      9.58 o 
  -2  -4   1       77.84       80.24      5.55 o 
  -1  -4   1      899.81      867.01     12.86 o 
   0  -4   1     2047.83     2678.06     31.53 o 
   1  -4   1     2650.19     2467.32     41.43 o 
   2  -4   1       11.43        3.82      2.49 o 
   3  -4   1      882.96      855.85     31.44 o 
   4  -4   1        0.92        7.65      4.01 o 
   5  -4   1        0.27        2.33      3.74 o 
   6  -4   1        1.05        4.57      3.27 o 
  -6  -3   1        3.74        6.28      7.72 o 
  -5  -3   1        6.39        7.07      4.63 o 
  -4  -3   1        4.54        3.51      3.92 o 
  -3  -3   1        1.15        6.19      3.51 o 
  -2  -3   1      132.16      130.82      6.54 o 
  -1  -3   1        5.94        7.47      1.08 o 
   0  -3   1     2364.53     3365.96     37.63 o 
   1  -3   1    16476.02    15123.36    319.35 o 
   3  -3   1      544.78      432.21     67.33 o 
   4  -3   1      201.40      181.98     12.28 o 
   5  -3   1       22.14       26.52      3.82 o 
   6  -3   1       17.87       20.65      4.70 o 
  -6  -2   1        7.45        3.66      5.06 o 
  -5  -2   1       28.90       35.82      5.82 o 
  -4  -2   1       12.39       21.75      2.66 o 
  -3  -2   1       49.11       32.30      5.75 o 
  -2  -2   1      396.54      363.45     15.05 o 
  -1  -2   1      173.99      189.83      5.54 o 
   0  -2   1     1491.96     1950.65     22.24 o 
   1  -2   1      134.70      113.51      4.39 o 
   3  -2   1      347.30      299.09     10.36 o 
   4  -2   1       66.57       75.56      4.38 o 
   5  -2   1       10.88       13.05      3.29 o 
   6  -2   1       12.99       14.10      4.39 o 
   7  -2   1        0.06        1.39      5.81 o 
  -6  -1   1       14.33       21.12      5.79 o 
  -5  -1   1        0.03       -4.79      3.55 o 
  -4  -1   1        0.31        0.37      3.93 o 
  -3  -1   1        3.23        7.72      5.34 o 
  -2  -1   1     1151.30     1012.22     17.03 o 
  -1  -1   1     5677.40     4903.91     60.92 o 
   0  -1   1     1328.06     1681.28     23.29 o 
   1  -1   1      232.15      228.81      5.81 o 
   2  -1   1      668.52      573.44     10.18 o 
   3  -1   1     1736.98     1750.63     20.91 o 
   4  -1   1      110.37      113.66      5.12 o 
   5  -1   1      114.30      116.26      5.92 o 
   6  -1   1        0.09        4.44      4.35 o 
   7  -1   1        0.93       -3.93      4.58 o 
  -6   0   1        1.42        0.17     10.58 o 
  -5   0   1        7.62        9.16      5.26 o 
  -4   0   1      390.98      336.27     10.74 o 
  -3   0   1        0.02        0.25      2.54 o 
  -2   0   1       38.64       25.92      2.36 o 
  -1   0   1     2273.30     2012.31     36.58 o 
   0   0   1     1627.36        0.57      0.25 o 
   1   0   1       43.95       31.78      2.06 o 
   2   0   1       70.40       67.56      2.69 o 
   3   0   1     2010.76     2062.69     22.32 o 
   4   0   1        2.95        2.91      2.01 o 
   5   0   1       38.58       47.15      5.84 o 
   6   0   1       37.92       29.57      6.13 o 
  -7   1   1        1.23        2.94      4.94 o 
  -6   1   1       41.49       45.54      4.75 o 
  -5   1   1        0.58       -2.42      4.58 o 
  -4   1   1      583.24      621.91     13.31 o 
  -3   1   1      411.46      339.47      7.68 o 
  -2   1   1       92.20       86.27      4.01 o 
  -1   1   1     7867.05     7266.88     99.62 o 
   0   1   1      536.72      685.51     13.21 o 
   1   1   1      877.29      858.65      9.19 o 
   2   1   1      183.19      163.86      3.63 o 
   3   1   1     1220.03     1219.16     14.75 o 
   4   1   1        0.15        2.91      2.17 o 
   5   1   1       60.03       55.54      6.48 o 
   6   1   1        2.13        4.29      6.36 o 
  -6   2   1       18.70       31.40      4.29 o 
  -5   2   1        0.00       -0.60      3.57 o 
  -4   2   1       91.36       96.63      7.14 o 
  -3   2   1      531.14      535.93     12.87 o 
  -2   2   1     2402.32     2285.63     53.72 o 
  -1   2   1     8542.49     8146.05    167.01 o 
   0   2   1       42.12       50.23      2.57 o 
   1   2   1       40.33       53.96      2.21 o 
   2   2   1      278.35      278.12      4.47 o 
   3   2   1      146.58      156.95      3.91 o 
   4   2   1      239.82      233.65      6.36 o 
   5   2   1        0.43        9.66      4.37 o 
   6   2   1        1.59       -0.39      4.56 o 
  -7   3   1        4.85        1.04      5.79 o 
  -6   3   1        2.65        0.76      3.10 o 
  -5   3   1       36.64       41.49      6.54 o 
  -4   3   1       29.59       46.18      8.32 o 
  -3   3   1      127.00      143.69     10.58 o 
  -2   3   1       81.66       85.67      7.26 o 
  -1   3   1     5961.05     5705.18    120.19 o 
   0   3   1       45.00       50.86      3.08 o 
   1   3   1      905.32      857.13     27.81 o 
   2   3   1      361.88      444.53     14.58 o 
   3   3   1        5.98        7.71      3.52 o 
   4   3   1      100.89      116.71      8.17 o 
   5   3   1        0.31        9.97      4.77 o 
   6   3   1        4.45        5.18      5.08 o 
  -7   4   1        0.03       -1.59      5.49 o 
  -6   4   1        3.25        1.36      4.21 o 
  -5   4   1       63.76       61.92      7.43 o 
  -4   4   1      489.65      507.09     23.18 o 
  -3   4   1      782.03      708.60     25.22 o 
  -2   4   1     1611.93     1488.13     39.31 o 
  -1   4   1       72.46       80.55      4.54 o 
   0   4   1     1412.15     1909.58     27.33 o 
   1   4   1      742.91      717.41     18.15 o 
   2   4   1       33.65       30.13      4.09 o 
   3   4   1       33.11       29.72      4.97 o 
   4   4   1       57.77       53.34      6.58 o 
   5   4   1       24.39       11.75      8.67 o 
   6   4   1       10.89       22.02      8.54 o 
  -6   5   1        0.58       -2.43      4.10 o 
  -5   5   1      138.78      159.74     15.06 o 
  -4   5   1        1.66        4.09      5.55 o 
  -3   5   1       32.10       26.30      6.73 o 
  -2   5   1      857.06      797.22     26.33 o 
  -1   5   1     1345.32     1273.58     22.93 o 
   0   5   1      770.92     1055.18     26.18 o 
   1   5   1      523.59      475.08     18.29 o 
   2   5   1      183.17      183.26      8.47 o 
   3   5   1       43.73       42.29      5.66 o 
   4   5   1        6.77        6.11      4.58 o 
   5   5   1        0.79       -0.96      8.89 o 
  -6   6   1       31.36       39.19     10.65 o 
  -5   6   1      266.02      254.86     18.48 o 
  -4   6   1       81.80       69.88     10.40 o 
  -3   6   1        1.48        2.22      4.78 o 
  -2   6   1     1177.34     1100.16     21.44 o 
  -1   6   1      147.08      138.84      6.83 o 
   0   6   1       34.84       38.52      4.59 o 
   1   6   1      106.16      109.10      6.34 o 
   2   6   1      151.78      141.33     17.27 o 
   3   6   1       37.32       15.92      4.96 o 
   4   6   1      177.19      157.93     10.54 o 
   5   6   1        0.82       -0.11      4.77 o 
  -6   7   1       62.70       94.55     14.14 o 
  -5   7   1        0.68       -5.04      5.05 o 
  -4   7   1       13.49        3.77      7.06 o 
  -3   7   1        0.02        1.24      5.02 o 
  -2   7   1       50.53       48.99      6.80 o 
  -1   7   1      362.10      338.88     11.35 o 
   0   7   1      267.32      313.63      8.65 o 
   1   7   1      479.57      460.68     13.28 o 
   2   7   1       20.96       35.31      5.62 o 
   3   7   1       13.26       17.01      6.23 o 
   4   7   1        3.71        2.45      5.05 o 
  -6   8   1        2.08        5.50      5.06 o 
  -5   8   1        0.38        6.28      6.10 o 
  -4   8   1        0.51       14.09      6.03 o 
  -3   8   1      573.67      523.80     24.48 o 
  -2   8   1      100.30       96.69      7.20 o 
  -1   8   1        6.46       -1.61      3.64 o 
   0   8   1        3.55        2.25      5.22 o 
   1   8   1       30.08       31.51      5.11 o 
   2   8   1        4.66        4.28      4.42 o 
   3   8   1       63.45       61.70     11.91 o 
   4   8   1       11.86        1.85      5.85 o 
  -5   9   1        0.97       -8.48      5.66 o 
  -4   9   1       17.34       14.46      7.48 o 
  -3   9   1      177.34      184.94     15.87 o 
  -2   9   1        2.99        0.62      4.01 o 
  -1   9   1        0.00        1.57      4.98 o 
   0   9   1       81.81      112.53      8.97 o 
   1   9   1       17.65       11.12      4.71 o 
   2   9   1       34.62       25.22      5.97 o 
   3   9   1        9.57        7.40      5.46 o 
  -5  10   1        0.21       19.71      8.30 o 
  -4  10   1       41.34       34.00      9.61 o 
  -3  10   1        9.31        0.57      5.25 o 
  -2  10   1        3.88        2.12      5.95 o 
  -1  10   1        1.47       -1.36      5.40 o 
   0  10   1       43.02       49.67      9.82 o 
   1  10   1        8.66       17.74      4.96 o 
   2  10   1        7.44        2.72      6.98 o 
  -4  11   1       56.48       66.18     12.26 o 
  -3  11   1        4.18       -5.01      6.12 o 
  -2  11   1        0.65       10.54      7.68 o 
  -1  11   1        4.16       13.02      8.26 o 
   0  11   1       30.42       39.78     18.07 o 
   1  11   1       14.18        8.88      6.73 o 
  -2  12   1        1.55       -2.87      4.73 o 
  -1  12   1        0.15       13.16      9.15 o 
   0 -12   2        1.13        6.85      6.46 o 
   1 -12   2        7.70       13.95      6.29 o 
   2 -12   2        0.01        7.32      9.34 o 
  -1 -11   2        1.17       -0.69      5.53 o 
   0 -11   2        0.14       -6.64      4.97 o 
   1 -11   2        0.28        0.13      3.46 o 
   2 -11   2        2.73        0.00      3.59 o 
   3 -11   2      118.84      103.68     10.97 o 
   4 -11   2       20.39       13.63      7.79 o 
  -3 -10   2        5.54        4.47      5.84 o 
  -2 -10   2        0.38        0.99      4.67 o 
  -1 -10   2       11.78       19.29      9.25 o 
   0 -10   2       22.32       19.37      8.25 o 
   1 -10   2        4.29        6.76      3.49 o 
   2 -10   2       20.05       17.59      4.17 o 
   3 -10   2       15.97       13.57      6.02 o 
   4 -10   2        0.09       -6.96      5.07 o 
   5 -10   2        0.00       -0.97      6.19 o 
  -3  -9   2       11.86       14.57      5.86 o 
  -2  -9   2        0.10       -0.07      4.35 o 
  -1  -9   2       95.59      118.44     13.72 o 
   0  -9   2       24.42       26.84      4.49 o 
   1  -9   2       21.92       23.62      3.97 o 
   2  -9   2       15.34       12.69      3.71 o 
   3  -9   2      146.40      133.04      6.98 o 
   4  -9   2        0.37        4.69      3.52 o 
   5  -9   2        1.05       -2.73      5.44 o 
  -4  -8   2        0.42       -6.58      4.59 o 
  -3  -8   2        0.12        1.94      4.71 o 
  -2  -8   2       61.86       57.88      6.73 o 
  -1  -8   2       29.06       40.61      5.55 o 
   0  -8   2       48.23       57.00      5.03 o 
   1  -8   2      106.39      100.74      5.62 o 
   2  -8   2      258.54      263.97      8.71 o 
   3  -8   2       36.62       29.88      7.53 o 
   4  -8   2        7.27       10.29      9.06 o 
   5  -8   2       14.33        8.66      7.08 o 
   6  -8   2        8.06        8.62      7.36 o 
  -5  -7   2       17.49       -0.36     15.02 o 
  -4  -7   2        4.05        3.86      5.00 o 
  -3  -7   2      115.08      125.76      9.09 o 
  -2  -7   2        9.64       20.10     13.48 o 
  -1  -7   2        0.47       -4.05      4.25 o 
   0  -7   2        0.03       -3.15      2.20 o 
   1  -7   2       36.65       37.26      3.37 o 
   2  -7   2       77.27       66.41      6.70 o 
   3  -7   2       16.52        5.16      2.91 o 
   4  -7   2        0.11       -4.23      3.69 o 
   5  -7   2       37.21       46.71     19.00 o 
   6  -7   2        0.02       -6.04      5.42 o 
  -5  -6   2        5.21        9.13      5.52 o 
  -4  -6   2      123.41      128.56      9.65 o 
  -3  -6   2        0.04       -1.26      4.02 o 
  -2  -6   2       27.51       16.89      4.38 o 
  -1  -6   2        0.17       -0.30      1.57 o 
   0  -6   2      409.76      567.96     10.76 o 
   1  -6   2       38.89       49.44      4.04 o 
   2  -6   2       59.16       61.95      9.66 o 
   3  -6   2        0.52        2.22      3.29 o 
   4  -6   2       77.83       87.38      6.57 o 
   5  -6   2       95.59      135.22     19.67 o 
   6  -6   2        0.01       -6.88      4.59 o 
  -5  -5   2       24.79       22.43      7.63 o 
  -4  -5   2       10.66        1.23      4.26 o 
  -3  -5   2       64.65       83.42      6.97 o 
  -2  -5   2      152.21      140.89     10.02 o 
  -1  -5   2      101.89       90.72      3.45 o 
   0  -5   2        1.60       -0.60      1.82 o 
   1  -5   2     1983.98     1882.10     34.05 o 
   2  -5   2        2.70        2.00      2.43 o 
   3  -5   2      114.19      140.12     28.12 o 
   4  -5   2       21.88       31.31      4.28 o 
   5  -5   2        9.01        8.35      3.71 o 
   6  -5   2        0.99        0.00      3.35 o 
  -6  -4   2       10.33       20.23      6.24 o 
  -5  -4   2       22.55       19.90      9.06 o 
  -4  -4   2       27.53       23.25      5.29 o 
  -3  -4   2      141.77      136.58     26.09 o 
  -2  -4   2      296.40      303.76     14.36 o 
  -1  -4   2      278.95      289.47      4.89 o 
   0  -4   2      458.51      614.74      9.99 o 
   2  -4   2      150.08      128.16      6.88 o 
   3  -4   2        0.73        4.35      2.98 o 
   4  -4   2      225.02      192.65      7.69 o 
   5  -4   2        5.13        2.55      2.57 o 
   6  -4   2        0.75        0.92      3.58 o 
  -6  -3   2        9.06        7.82      5.25 o 
  -5  -3   2        1.78       15.87      5.14 o 
  -4  -3   2        5.62        8.75      4.17 o 
  -3  -3   2     1455.32     1273.32     23.65 o 
  -2  -3   2      218.56      178.06      7.07 o 
  -1  -3   2      400.77      423.45      5.67 o 
   0  -3   2     1099.59     1444.22     28.83 o 
   1  -3   2      781.67      711.80     19.69 o 
   2  -3   2     1038.89      992.38     20.11 o 
   3  -3   2       80.87       61.06      4.16 o 
   4  -3   2       62.87       70.66      6.20 o 
   5  -3   2       40.90       34.52      4.62 o 
   6  -3   2        8.31        5.73      3.86 o 
  -6  -2   2        1.88       -1.86      4.63 o 
  -5  -2   2       17.60       13.70      4.81 o 
  -4  -2   2        3.40        5.01      2.23 o 
  -3  -2   2      251.32      257.91      9.02 o 
  -2  -2   2       25.93       32.74      3.58 o 
  -1  -2   2       55.14       63.57      2.40 o 
   0  -2   2     5768.64     7388.81     96.07 o 
   1  -2   2        9.26        6.88      1.39 o 
   2  -2   2       88.42       76.39      3.79 o 
   3  -2   2      276.52      318.01     12.39 o 
   4  -2   2        0.02        0.01      2.24 o 
   5  -2   2       13.09       13.80      3.39 o 
   6  -2   2        1.76        1.05      3.38 o 
   7  -2   2        7.07        2.34      5.87 o 
  -6  -1   2       25.82       34.90      6.25 o 
  -5  -1   2       18.98       12.39      6.86 o 
  -4  -1   2      315.84      331.27     10.99 o 
  -3  -1   2      236.69      235.01     12.26 o 
  -2  -1   2      148.05      171.77      5.83 o 
  -1  -1   2        1.81       36.09      4.31 o 
   0  -1   2     1678.29     2012.54     27.40 o 
   1  -1   2     7756.52     6665.35     73.41 o 
   2  -1   2      664.33      618.25     10.17 o 
   3  -1   2        0.10       -0.57      2.06 o 
   4  -1   2      243.36      243.97     13.21 o 
   5  -1   2       24.75       32.86      3.52 o 
   6  -1   2       11.79        8.33      4.93 o 
  -7   0   2        0.22       -7.03      4.69 o 
  -6   0   2        0.11        3.81      4.38 o 
  -5   0   2        3.47        2.77      2.77 o 
  -4   0   2       24.48       25.95      4.12 o 
  -3   0   2      166.26      137.68      5.32 o 
  -2   0   2      749.48      777.58     11.42 o 
  -1   0   2     2454.61     2180.61     29.56 o 
   0   0   2       51.15       57.50      2.06 o 
   1   0   2     3940.75     3351.60     42.46 o 
   2   0   2     1099.23     1023.79     14.14 o 
   3   0   2      494.71      440.02      7.80 o 
   4   0   2       52.91       56.28      3.50 o 
   5   0   2        3.66        4.29      2.81 o 
   6   0   2        1.59       -3.51      4.43 o 
  -7   1   2        0.63        1.89      5.04 o 
  -6   1   2        1.56        2.04      3.08 o 
  -5   1   2       54.25       72.65      6.25 o 
  -4   1   2      144.67      136.72      5.79 o 
  -3   1   2      398.01      358.36      9.76 o 
  -2   1   2       53.07       79.19      3.84 o 
  -1   1   2     6147.94     5328.26     50.45 o 
   0   1   2       21.19       26.22      1.34 o 
   1   1   2       70.36       92.34      5.24 o 
   2   1   2      240.73      227.04      4.44 o 
   3   1   2        0.54       -0.63      1.50 o 
   4   1   2       15.66       18.09      2.43 o 
   5   1   2       14.26       16.92      4.90 o 
   6   1   2        1.67       -1.50      4.43 o 
  -6   2   2        6.11        4.72      3.10 o 
  -5   2   2       94.77      106.17      7.40 o 
  -4   2   2        6.24        4.77      2.47 o 
  -3   2   2      215.94      216.00      8.04 o 
  -2   2   2      530.87      622.76     20.42 o 
  -1   2   2    17335.12    15925.17    321.27 o 
   0   2   2     3136.83     3975.49     45.49 o 
   1   2   2     1341.58     1274.81     16.35 o 
   2   2   2      610.42      649.85      8.38 o 
   3   2   2       29.56       38.72      6.01 o 
   4   2   2        1.10        1.78      1.97 o 
   5   2   2      200.55      222.11     11.00 o 
   6   2   2        0.66       -1.29      4.60 o 
  -7   3   2        0.05       -0.08      5.92 o 
  -6   3   2        3.64       -0.41      4.58 o 
  -5   3   2       27.25       36.56      5.02 o 
  -4   3   2      137.05      152.73      7.95 o 
  -3   3   2      364.73      376.96     17.38 o 
  -2   3   2       11.32       10.67      3.87 o 
  -1   3   2       52.81       61.09      3.38 o 
   0   3   2        0.09       -0.88      1.51 o 
   1   3   2      455.75      402.84      9.54 o 
   2   3   2      719.57      782.47     16.32 o 
   3   3   2        0.89       -4.17      2.78 o 
   4   3   2        0.05        3.03      4.07 o 
   5   3   2       14.98       10.50      5.86 o 
   6   3   2        1.31        4.55      5.07 o 
  -7   4   2        1.41        3.37      5.04 o 
  -6   4   2        5.58       10.66      7.65 o 
  -5   4   2        9.17        6.20      3.65 o 
  -4   4   2      160.11      152.08     13.07 o 
  -3   4   2      533.01      506.35     21.06 o 
  -2   4   2      294.20      262.53     13.38 o 
  -1   4   2      101.82      114.93      5.52 o 
   0   4   2       74.24       86.75      3.74 o 
   1   4   2      390.99      290.65     14.63 o 
   2   4   2       25.45       18.83      3.72 o 
   3   4   2      261.35      243.97     10.19 o 
   4   4   2       32.27       26.42      5.49 o 
   5   4   2        9.03       16.29      5.44 o 
   6   4   2       20.11       29.99      7.20 o 
  -6   5   2        1.95       -6.31      6.82 o 
  -5   5   2       37.55       29.58      9.08 o 
  -4   5   2      382.34      340.35     19.05 o 
  -3   5   2       34.55       25.60      6.57 o 
  -2   5   2     2135.30     2090.29     62.69 o 
  -1   5   2     1224.51     1168.73     24.70 o 
   0   5   2       15.11       14.03      2.97 o 
   1   5   2     1409.33     1426.78     24.30 o 
   2   5   2      588.00      539.65     14.26 o 
   3   5   2      102.81      100.35     16.87 o 
   4   5   2       16.49       13.59      5.21 o 
   5   5   2       34.22       28.97      6.63 o 
  -6   6   2        1.67       15.21      8.33 o 
  -5   6   2       33.18       26.11      8.97 o 
  -4   6   2        9.16       11.92      7.00 o 
  -2   6   2      430.40      420.45     11.45 o 
  -1   6   2      302.13      302.96      9.90 o 
   0   6   2       12.68       11.39      2.54 o 
   1   6   2       41.22       35.15      4.44 o 
   2   6   2      161.24      160.90     15.57 o 
   3   6   2        7.74        6.34      4.26 o 
   4   6   2       14.27       13.98      5.39 o 
   5   6   2       15.82        9.00      5.85 o 
  -6   7   2        0.39       -8.45      5.63 o 
  -5   7   2       15.29       16.79      8.35 o 
  -4   7   2       58.50       96.20     12.34 o 
  -3   7   2        7.73        5.99      3.44 o 
  -2   7   2       54.54       44.65      7.07 o 
  -1   7   2        0.01       -4.21      2.81 o 
   0   7   2       37.60       49.97      4.29 o 
   1   7   2      180.80      175.20      8.59 o 
   2   7   2        0.18       -3.12      3.54 o 
   3   7   2      221.04      206.64     11.15 o 
   4   7   2        0.18       -0.34      4.85 o 
  -6   8   2        0.01        2.57      8.10 o 
  -5   8   2        1.36       -0.90      5.87 o 
  -4   8   2        5.18       19.56      7.33 o 
  -3   8   2      450.61      409.12     21.87 o 
  -2   8   2        8.14        4.34      5.30 o 
  -1   8   2       24.04       20.04      5.44 o 
   0   8   2       44.39       56.62      5.25 o 
   1   8   2       22.10        4.18      3.87 o 
   2   8   2        2.27       -1.23      4.41 o 
   3   8   2       98.16       74.62      8.18 o 
   4   8   2        1.71       -2.84      5.15 o 
  -5   9   2        0.19       -1.81      6.47 o 
  -4   9   2        1.50        6.35      6.33 o 
  -3   9   2       99.85      101.93     13.12 o 
  -2   9   2        7.59       -0.33      6.79 o 
  -1   9   2       38.76       34.90      6.07 o 
   0   9   2        1.44        6.43      7.71 o 
   1   9   2       14.94       10.11      4.74 o 
   2   9   2       25.90       32.54      6.30 o 
   3   9   2        7.43        0.71      5.17 o 
  -4  10   2        7.94       10.69      7.85 o 
  -3  10   2        0.32       -2.01      5.19 o 
  -2  10   2       14.33       16.91      8.48 o 
  -1  10   2        6.32        1.94      4.78 o 
   0  10   2       39.35       38.47      7.06 o 
   1  10   2        2.47        1.46      3.94 o 
   2  10   2       33.25       42.08      8.28 o 
  -4  11   2       61.08       42.88     10.75 o 
  -3  11   2       14.14       16.88      7.30 o 
  -2  11   2        1.78        3.20      6.51 o 
  -1  11   2       29.06       20.98     10.00 o 
   0  11   2        0.04        7.61      8.37 o 
   1  11   2        5.28       -2.72      5.35 o 
   0 -12   3       40.56       40.81      8.33 o 
   1 -12   3        7.50       10.98      6.06 o 
   2 -12   3        0.70        8.00      6.03 o 
  -1 -11   3       21.79        5.00      8.59 o 
   0 -11   3       10.79       15.21      6.39 o 
   1 -11   3        2.44        4.30      3.46 o 
   2 -11   3        1.37        0.26      3.64 o 
   3 -11   3       69.62       87.18     11.73 o 
   4 -11   3       12.26       13.87      7.98 o 
  -3 -10   3       27.88       30.42     13.81 o 
  -2 -10   3        1.88       -0.74      7.83 o 
  -1 -10   3       83.89       80.38     12.61 o 
   0 -10   3        0.75       -4.60      5.04 o 
   1 -10   3        3.73        3.96      4.68 o 
   2 -10   3        4.50        1.95      3.38 o 
   3 -10   3        0.02       -3.34      2.23 o 
   4 -10   3        4.95        7.35      6.48 o 
   5 -10   3        0.56       -1.47      5.86 o 
  -3  -9   3        4.84        3.15      5.14 o 
  -2  -9   3        1.43        4.61      4.66 o 
  -1  -9   3      105.06       86.13     12.09 o 
   0  -9   3        1.26        0.96      3.33 o 
   1  -9   3        0.03       -1.73      2.76 o 
   2  -9   3       64.16       71.40      7.95 o 
   3  -9   3        2.00        3.02      5.34 o 
   4  -9   3        1.26        4.32      5.76 o 
   5  -9   3        3.82        2.05      5.37 o 
  -4  -8   3        0.26       -3.65      4.37 o 
  -3  -8   3       21.22       12.17      5.34 o 
  -2  -8   3        1.87        4.25      5.25 o 
  -1  -8   3      173.47      191.84     15.16 o 
   0  -8   3       39.99       43.20      4.55 o 
   1  -8   3       73.26       68.00      4.46 o 
   2  -8   3      130.01      121.04      6.62 o 
   3  -8   3        0.98       -0.68      3.16 o 
   4  -8   3        0.09        3.53      3.70 o 
   5  -8   3        8.12       -4.06      5.15 o 
   6  -8   3        5.41       -1.19      6.13 o 
  -5  -7   3        0.41       -1.35      5.08 o 
  -4  -7   3       64.28       65.37      7.87 o 
  -3  -7   3        5.76       13.55      5.41 o 
  -2  -7   3       48.45       59.86      6.43 o 
  -1  -7   3       74.89       75.15      3.96 o 
   0  -7   3      219.37      291.96      9.06 o 
   1  -7   3        9.02       14.31      2.67 o 
   2  -7   3       99.81       87.75     11.02 o 
   3  -7   3       53.99       63.52      5.33 o 
   4  -7   3       30.11       28.57      4.77 o 
   5  -7   3       12.73        8.60      5.37 o 
   6  -7   3        0.00       -2.24      5.53 o 
  -5  -6   3        0.12       -2.32      4.66 o 
  -4  -6   3        5.18       -1.63      4.34 o 
  -3  -6   3      244.74      244.07     11.15 o 
  -2  -6   3      380.32      370.16     12.20 o 
  -1  -6   3       39.76       43.89      2.91 o 
   0  -6   3      129.44      179.22      5.81 o 
   1  -6   3      324.38      322.25      7.65 o 
   2  -6   3       30.99       33.68      3.63 o 
   3  -6   3       29.73       32.90      3.97 o 
   4  -6   3        2.17        1.60      2.89 o 
   5  -6   3        1.37        4.48      5.66 o 
   6  -6   3        0.01       -2.15      5.39 o 
  -5  -5   3      113.06      112.40      9.52 o 
  -4  -5   3       46.82       37.30      7.56 o 
  -3  -5   3      151.43      150.01     12.46 o 
  -2  -5   3       52.37       41.39      4.98 o 
  -1  -5   3      254.26      244.13      4.89 o 
   0  -5   3        1.15        2.70      1.81 o 
   1  -5   3     1839.75     1705.34     28.88 o 
   2  -5   3       43.41       43.77      3.60 o 
   3  -5   3      117.31      119.37      7.60 o 
   4  -5   3       12.78        9.46      3.33 o 
   5  -5   3        0.72       -0.54      3.22 o 
   6  -5   3        1.62       -1.49      5.46 o 
  -6  -4   3        3.26        0.16      6.83 o 
  -5  -4   3        5.15        9.16      5.04 o 
  -4  -4   3       68.95       56.50      6.44 o 
  -3  -4   3       56.17       67.20      6.01 o 
  -2  -4   3       72.74       59.02      5.17 o 
  -1  -4   3      173.07      163.93      5.11 o 
   0  -4   3      792.14     1024.96     14.47 o 
   1  -4   3      263.26      240.31      7.83 o 
   2  -4   3       91.44       80.70      4.24 o 
   3  -4   3        1.43        2.00      2.31 o 
   4  -4   3      309.09      301.66      9.46 o 
   5  -4   3        2.25        3.73      3.18 o 
   6  -4   3        0.05       -0.06      3.47 o 
  -6  -3   3        2.98       -6.41      4.33 o 
  -5  -3   3        0.42        3.48      4.22 o 
  -4  -3   3       76.36       73.34      6.59 o 
  -3  -3   3      437.60      449.18     12.51 o 
  -2  -3   3       56.50       69.01     15.27 o 
  -1  -3   3      116.49      103.08      3.06 o 
   0  -3   3     5361.72     7048.33     92.40 o 
   1  -3   3      214.71      199.60      5.01 o 
   2  -3   3        6.54        5.63      2.04 o 
   3  -3   3       36.47       32.53      3.41 o 
   4  -3   3        0.49       -0.19      2.40 o 
   5  -3   3        0.20       -1.32      3.96 o 
   6  -3   3        1.32       -1.55      3.69 o 
  -6  -2   3       13.44       26.12      6.07 o 
  -5  -2   3        0.15        2.15      3.95 o 
  -4  -2   3      147.07      148.29      9.21 o 
  -3  -2   3        0.20        4.48      3.84 o 
  -2  -2   3      286.87      267.26      7.89 o 
  -1  -2   3      836.99      842.78     13.22 o 
   0  -2   3      657.28      870.97     13.85 o 
   1  -2   3       10.44        8.76      1.42 o 
   2  -2   3     1590.61     1458.21     19.94 o 
   3  -2   3       57.35       58.49      7.37 o 
   4  -2   3       14.29       12.68      3.46 o 
   5  -2   3       31.71       35.95      5.27 o 
   6  -2   3        0.14       -4.35      3.23 o 
  -6  -1   3        0.04        7.67      4.63 o 
  -5  -1   3        5.40        3.30      4.28 o 
  -4  -1   3      160.17      158.36      7.87 o 
  -3  -1   3       12.84       14.15      3.25 o 
  -2  -1   3        2.20        0.97      3.02 o 
  -1  -1   3       40.69       49.19      2.44 o 
   0  -1   3     1468.29     1818.70     25.32 o 
   1  -1   3     2633.09     2308.26     32.70 o 
   2  -1   3       18.20       19.02      2.28 o 
   3  -1   3      536.93      566.18     10.93 o 
   4  -1   3       23.09       32.18      3.41 o 
   5  -1   3       12.26       14.84      2.97 o 
   6  -1   3        3.48        0.53      7.22 o 
  -7   0   3        1.38        6.30      5.90 o 
  -6   0   3       52.37       66.28     12.59 o 
  -5   0   3        6.85        2.61      3.88 o 
  -4   0   3       25.58       27.62      4.18 o 
  -3   0   3        0.01        1.97      2.20 o 
  -2   0   3        0.11       -0.28      1.59 o 
  -1   0   3     7215.33     6568.27     69.49 o 
   0   0   3      534.04      650.64     21.01 o 
   1   0   3        2.05        3.22      1.44 o 
   2   0   3     2449.40     2288.00     53.70 o 
   3   0   3       90.12      100.46      8.35 o 
   4   0   3       25.08       20.95      2.70 o 
   5   0   3        7.26        7.03      2.63 o 
   6   0   3        0.04        5.50      4.82 o 
  -6   1   3        8.78        1.71      4.13 o 
  -5   1   3      257.10      288.43     12.10 o 
  -4   1   3       86.06      103.50      6.30 o 
  -3   1   3      553.95      545.46      9.89 o 
  -2   1   3     1391.54     1356.57     16.78 o 
  -1   1   3     3550.70     3136.93     68.14 o 
   0   1   3     3769.63     4826.91     66.62 o 
   1   1   3       62.95       65.63      3.52 o 
   2   1   3       46.92       46.59      2.42 o 
   3   1   3      562.72      586.27      9.09 o 
   4   1   3      159.04      158.10      5.85 o 
   5   1   3       23.70       27.50      7.31 o 
   6   1   3       15.76       24.82      6.21 o 
  -6   2   3       11.10        5.30      3.57 o 
  -5   2   3        4.83        7.01      3.23 o 
  -4   2   3       61.90       71.47      4.33 o 
  -3   2   3       74.58       83.80      3.88 o 
  -2   2   3        1.12        0.99      1.48 o 
  -1   2   3      465.95      420.89     14.40 o 
   0   2   3      619.75      756.13     10.47 o 
   1   2   3        0.31       -1.00      1.25 o 
   2   2   3     1181.08     1207.12     13.83 o 
   3   2   3        8.03        7.45      1.89 o 
   4   2   3        0.03       -1.30      1.80 o 
   5   2   3       90.96       94.40      8.38 o 
   6   2   3        6.98        5.82      5.05 o 
  -7   3   3        0.18        1.78      5.73 o 
  -6   3   3       11.42       18.42      9.19 o 
  -5   3   3       40.22       44.05      5.40 o 
  -4   3   3      102.64       92.72      6.93 o 
  -3   3   3      172.87      183.35     12.67 o 
  -2   3   3      269.61      212.99     11.79 o 
  -1   3   3      611.86      521.30     10.16 o 
   0   3   3      190.97      229.34      5.12 o 
   1   3   3        8.91        6.56      2.40 o 
   2   3   3        0.17       -2.23      1.48 o 
   3   3   3        0.00       -0.35      1.87 o 
   4   3   3      402.54      389.82     13.75 o 
   5   3   3        0.82        0.32      4.37 o 
   6   3   3       22.30       29.33     10.11 o 
  -7   4   3        0.22        0.66      4.81 o 
  -6   4   3        4.95        6.41      7.89 o 
  -5   4   3        2.30        2.82      6.33 o 
  -4   4   3      121.10      133.96      9.52 o 
  -3   4   3       53.32       55.37      8.52 o 
  -2   4   3       16.48       26.79      6.05 o 
  -1   4   3      362.36      307.41      8.10 o 
   0   4   3        0.24       -0.40      1.64 o 
   1   4   3      687.91      716.46     14.57 o 
   2   4   3       61.17       62.76      3.48 o 
   3   4   3        0.16       -0.87      3.39 o 
   4   4   3       31.58       27.76      5.82 o 
   5   4   3       63.30       70.30      7.93 o 
  -6   5   3       35.29       42.66     11.15 o 
  -5   5   3       22.92       27.45      9.34 o 
  -4   5   3      101.50      102.41     11.72 o 
  -3   5   3        0.39       -1.02      4.36 o 
  -2   5   3       39.05       33.19      3.66 o 
  -1   5   3      119.90      121.45      5.92 o 
   0   5   3       46.17       53.19      3.54 o 
   1   5   3      236.73      226.24      8.20 o 
   2   5   3       62.76       74.45      3.92 o 
   3   5   3       11.91        9.32      6.41 o 
   4   5   3       92.93       73.19      7.69 o 
   5   5   3       18.74       19.52      5.94 o 
  -6   6   3       11.31       14.06      8.49 o 
  -5   6   3       78.39       66.96     11.84 o 
  -4   6   3        0.48       14.99      6.93 o 
  -3   6   3      152.47      149.96     12.46 o 
  -2   6   3      131.92      118.83      6.22 o 
  -1   6   3      473.94      483.92     12.89 o 
   0   6   3       11.27       19.02      2.93 o 
   1   6   3      191.46      161.30      7.70 o 
   2   6   3        6.35        5.56      3.81 o 
   3   6   3      115.98      104.37      8.09 o 
   4   6   3        9.65        3.76      4.95 o 
   5   6   3       58.52       82.05      9.20 o 
  -6   7   3        4.86        9.41      7.38 o 
  -5   7   3       18.03       24.34      8.88 o 
  -4   7   3        6.78        6.67      6.74 o 
  -3   7   3        0.65       -3.82      4.81 o 
  -2   7   3      199.54      165.58      7.81 o 
  -1   7   3       31.28       29.92      4.73 o 
   0   7   3       50.81       61.71      4.97 o 
   1   7   3        3.04        0.77      3.98 o 
   2   7   3        7.50        6.87      4.05 o 
   3   7   3        5.47        1.78      4.40 o 
   4   7   3        4.08        4.48      8.29 o 
  -6   8   3       15.41        8.62      8.52 o 
  -5   8   3        0.90       11.98      7.98 o 
  -4   8   3        3.70        5.92      6.82 o 
  -3   8   3       65.32       75.12     11.22 o 
  -2   8   3       80.49       67.49      6.21 o 
  -1   8   3       64.03       62.93      6.38 o 
   0   8   3       10.69       18.24      3.57 o 
   1   8   3        1.23        0.27      3.56 o 
   2   8   3      146.70      139.62      9.33 o 
   3   8   3       78.25       65.79      7.98 o 
   4   8   3        7.66        7.68      5.90 o 
  -5   9   3        8.03       19.69      8.80 o 
  -4   9   3        1.90        5.16      7.08 o 
  -3   9   3        2.87       -6.50      5.25 o 
  -2   9   3        0.71       -4.89      5.76 o 
  -1   9   3        7.84       -2.76     11.95 o 
   0   9   3      191.46      233.16     12.07 o 
   1   9   3        4.54        4.94      3.67 o 
   2   9   3       42.13       40.20      6.73 o 
   3   9   3       15.84       18.53      7.42 o 
  -4  10   3       11.10       14.77      8.22 o 
  -3  10   3        1.44        0.93      6.10 o 
  -2  10   3        8.48        3.51      7.48 o 
  -1  10   3        6.58        4.58      8.00 o 
   0  10   3        0.32       -2.90      4.64 o 
   1  10   3        5.85       -1.32      4.02 o 
   2  10   3        4.37        3.30      5.40 o 
  -3  11   3       23.59       28.38     10.98 o 
  -2  11   3        0.29       -3.04      6.24 o 
  -1  11   3       74.67       89.03     14.85 o 
   0  11   3       21.92       30.65      7.31 o 
   1  11   3       10.87       14.44      4.97 o 
   0 -12   4       27.17       28.15      7.43 o 
   1 -12   4        7.63        9.32      6.05 o 
   2 -12   4        6.13        6.15      5.94 o 
  -2 -11   4        0.03       -8.28      8.73 o 
  -1 -11   4        8.58       -2.46      8.25 o 
   0 -11   4        4.92        7.07      5.55 o 
   1 -11   4        0.00       -4.42      3.45 o 
   2 -11   4        2.14        1.00      3.75 o 
   3 -11   4       29.10       28.01      8.39 o 
   4 -11   4        0.73        4.85      6.87 o 
  -3 -10   4        3.25        4.60      6.01 o 
  -2 -10   4        8.37       15.01      9.43 o 
  -1 -10   4       54.04       66.73     12.60 o 
   0 -10   4       32.56       38.60      6.83 o 
   1 -10   4       25.85       28.98      4.43 o 
   2 -10   4        5.53        0.33      3.05 o 
   3 -10   4        0.30        2.03      4.28 o 
   4 -10   4        4.70        6.48      6.55 o 
  -3  -9   4       18.07       20.99      6.37 o 
  -2  -9   4       50.40       53.37      7.29 o 
  -1  -9   4        4.55       -1.47      7.35 o 
   0  -9   4       31.51       43.45      5.77 o 
   1  -9   4       44.54       42.82      5.43 o 
   2  -9   4      187.87      196.74      8.59 o 
   3  -9   4        2.34        2.46      3.25 o 
   4  -9   4        0.17       -0.54      5.83 o 
   5  -9   4        4.03        1.07      5.85 o 
  -4  -8   4        5.61        3.38      5.21 o 
  -3  -8   4       32.16       40.92      8.98 o 
  -2  -8   4      141.85      150.90      9.65 o 
  -1  -8   4      116.91      114.10     12.92 o 
   0  -8   4        2.50        0.46      2.20 o 
   1  -8   4       50.21       53.94      4.09 o 
   2  -8   4       23.69       23.67      4.20 o 
   3  -8   4        0.14        0.56      3.81 o 
   4  -8   4        5.91       12.45      5.63 o 
   5  -8   4        4.90        7.79      5.28 o 
  -5  -7   4        9.06        3.90      5.14 o 
  -4  -7   4       14.25        8.56      5.35 o 
  -3  -7   4        2.82        3.65      4.37 o 
  -2  -7   4      344.94      365.37     12.99 o 
  -1  -7   4       60.65       69.79      3.80 o 
   0  -7   4      181.48      233.91      7.07 o 
   1  -7   4      471.72      429.40     10.40 o 
   2  -7   4       57.67       54.03      5.15 o 
   3  -7   4       12.72       11.44      4.99 o 
   4  -7   4       39.99       48.21      5.24 o 
   5  -7   4        0.15       -2.65      4.44 o 
   6  -7   4        1.64       -1.42      5.50 o 
  -5  -6   4       54.82       60.86      9.96 o 
  -4  -6   4        3.00       -0.04      4.35 o 
  -3  -6   4       16.93       24.51      6.21 o 
  -2  -6   4       27.91       28.93      4.79 o 
  -1  -6   4      465.41      399.99      7.09 o 
   0  -6   4       22.55       16.49      2.59 o 
   1  -6   4      214.87      194.80      6.41 o 
   2  -6   4        6.67        5.65      2.41 o 
   3  -6   4      133.25      123.97     11.79 o 
   4  -6   4        7.73        5.41      4.04 o 
   5  -6   4       18.37       29.69      6.15 o 
   6  -6   4        3.18       -2.70     12.21 o 
  -5  -5   4       22.05       18.86     10.91 o 
  -4  -5   4      109.29      104.99      8.40 o 
  -3  -5   4       97.25       81.91      6.95 o 
  -2  -5   4       24.53       25.81      4.32 o 
  -1  -5   4       43.14       50.54      2.59 o 
   0  -5   4      292.46      407.24      8.77 o 
   1  -5   4       70.98       79.17      4.08 o 
   2  -5   4      248.33      247.33      7.23 o 
   3  -5   4       27.74       27.73      3.46 o 
   4  -5   4        4.16        6.16      5.37 o 
   5  -5   4       10.85       17.87      4.26 o 
   6  -5   4        0.35       -2.49      4.60 o 
  -6  -4   4        0.05       -1.43      4.83 o 
  -5  -4   4        8.05        0.40      4.53 o 
  -4  -4   4      117.01       86.43      7.45 o 
  -3  -4   4       46.15       41.96      5.00 o 
  -2  -4   4       27.29       28.20      4.15 o 
  -1  -4   4       49.32       47.06      2.30 o 
   0  -4   4      539.39      706.11     11.25 o 
   1  -4   4      280.68      282.77      7.61 o 
   2  -4   4       74.40       60.90      3.66 o 
   3  -4   4       39.86       42.70      3.78 o 
   4  -4   4        8.52       11.82      4.42 o 
   5  -4   4        9.21        9.24      4.46 o 
   6  -4   4        0.03       -1.13      4.13 o 
  -6  -3   4        4.47        5.07      6.27 o 
  -5  -3   4        9.68       11.19      9.76 o 
  -4  -3   4       58.71       61.59      6.25 o 
  -3  -3   4      323.37      293.95     10.08 o 
  -2  -3   4        8.05       64.65      7.61 o 
  -1  -3   4      975.49      870.63     10.25 o 
   0  -3   4     2490.35     3101.06     43.14 o 
   1  -3   4      126.94      100.55      3.52 o 
   2  -3   4      110.28       97.78      6.01 o 
   3  -3   4      120.49      129.21      5.37 o 
   4  -3   4        2.90        3.38      2.51 o 
   5  -3   4        7.53       10.57      4.43 o 
   6  -3   4        8.59        7.76      3.58 o 
  -6  -2   4       11.27       11.75      5.18 o 
  -5  -2   4       12.61       15.10      4.72 o 
  -4  -2   4       95.32       85.55      6.47 o 
  -3  -2   4      410.53      378.85     10.63 o 
  -2  -2   4      111.96       96.91      6.99 o 
  -1  -2   4     1996.38     1814.60     35.62 o 
   0  -2   4       15.16        9.73      3.60 o 
   1  -2   4      322.14      326.31      5.84 o 
   2  -2   4        1.19        1.50      2.25 o 
   3  -2   4      332.83      331.98     10.31 o 
   4  -2   4        9.28        9.98      3.47 o 
   5  -2   4       21.91       18.78      5.63 o 
   6  -2   4       14.28       17.39      4.19 o 
  -6  -1   4        0.02        1.63      7.22 o 
  -5  -1   4       88.93       96.11      7.93 o 
  -4  -1   4      297.22      298.56     16.49 o 
  -3  -1   4       93.65      105.46      9.28 o 
  -2  -1   4       94.59       74.76      3.60 o 
  -1  -1   4      293.40      284.51      5.48 o 
   0  -1   4     2297.54     2851.59     32.62 o 
   1  -1   4      379.40      364.19      8.18 o 
   2  -1   4       15.95       15.75      2.66 o 
   3  -1   4        0.19       -0.39      2.44 o 
   4  -1   4       12.16       15.94      3.09 o 
   5  -1   4       45.57       50.73      6.82 o 
   6  -1   4       46.36       46.12      6.91 o 
  -7   0   4        3.66        3.14      7.07 o 
  -6   0   4        7.87       10.34      8.24 o 
  -5   0   4        0.84        2.11      6.60 o 
  -4   0   4        5.33        7.91      2.79 o 
  -3   0   4      127.84      158.66     13.54 o 
  -2   0   4     1460.43     1344.74     17.20 o 
  -1   0   4     1718.61     1465.97     28.44 o 
   0   0   4     2135.44     2726.50     42.00 o 
   1   0   4       93.70       95.83      3.25 o 
   2   0   4      312.20      275.05      7.32 o 
   3   0   4        6.89        3.66      3.85 o 
   4   0   4      188.80      204.37      6.03 o 
   5   0   4       18.12       13.79      2.96 o 
   6   0   4       16.58       18.58      5.92 o 
  -6   1   4        0.00        2.16      3.51 o 
  -5   1   4       30.66       30.23      7.77 o 
  -4   1   4        6.10        2.95      2.44 o 
  -3   1   4       23.61       34.79      6.23 o 
  -2   1   4      777.04      765.77     10.61 o 
  -1   1   4      319.39      307.92      5.23 o 
   0   1   4     4269.82     5564.63     76.62 o 
   1   1   4      779.36      683.20     11.55 o 
   2   1   4      466.21      491.04      7.56 o 
   3   1   4      252.12      231.75      5.54 o 
   4   1   4       50.91       43.94      3.83 o 
   5   1   4        1.88        4.69      5.61 o 
   6   1   4        0.02       -1.81      4.52 o 
  -6   2   4        2.08        3.15      3.56 o 
  -5   2   4      239.76      265.30     14.71 o 
  -4   2   4       53.29       63.99      6.43 o 
  -3   2   4        4.92        4.82      1.84 o 
  -2   2   4     2075.92     1845.33     26.26 o 
  -1   2   4      277.16      248.90     11.11 o 
   0   2   4      153.87      199.23      4.37 o 
   1   2   4        8.25       16.18      3.28 o 
   2   2   4     1038.55      985.52     12.14 o 
   3   2   4      197.01      179.75     11.14 o 
   4   2   4        8.43        7.37      2.32 o 
   5   2   4       21.91       16.50      5.27 o 
   6   2   4       16.11       20.80      6.01 o 
  -6   3   4       15.46        5.35      7.86 o 
  -5   3   4       16.57       18.55      4.28 o 
  -4   3   4        9.12       12.88      3.24 o 
  -3   3   4        0.04        2.85      4.75 o 
  -2   3   4     1743.06     1491.45     40.33 o 
  -1   3   4     1022.95      914.21     11.40 o 
   0   3   4       77.92       99.36      3.58 o 
   1   3   4       58.46       77.21      4.76 o 
   2   3   4       74.86       62.84      3.79 o 
   3   3   4       30.16       30.55      3.31 o 
   4   3   4        7.33        3.82      6.41 o 
   5   3   4        6.55        6.44      4.88 o 
   6   3   4        0.15       -0.76      5.67 o 
  -7   4   4        0.02        7.09      8.90 o 
  -6   4   4        8.14       27.77      9.65 o 
  -5   4   4        0.97       -7.28      4.86 o 
  -4   4   4        0.00        6.55      2.76 o 
  -3   4   4      141.42      129.58     11.34 o 
  -2   4   4       40.17       36.95      6.31 o 
  -1   4   4       53.65       55.19     10.13 o 
   0   4   4      587.80      720.76     12.24 o 
   1   4   4      401.43      436.38     23.77 o 
   2   4   4        2.19       -0.55      2.16 o 
   3   4   4      154.16      134.31      8.21 o 
   4   4   4      111.92      100.96     12.98 o 
   5   4   4        0.01        0.93      4.59 o 
  -6   5   4       29.67       56.21     12.56 o 
  -5   5   4       48.29       51.74     10.98 o 
  -4   5   4       59.46       58.80      9.97 o 
  -3   5   4       39.82       38.85      7.78 o 
  -2   5   4        9.36       22.20      8.82 o 
  -1   5   4        3.49        6.07      4.06 o 
   0   5   4      180.29      212.34      6.12 o 
   1   5   4        3.53        1.65      2.76 o 
   2   5   4       32.78       30.18      3.15 o 
   3   5   4      219.42      219.83     10.49 o 
   4   5   4        9.41       14.88      5.36 o 
   5   5   4        0.01       -1.23      4.61 o 
  -6   6   4        6.57       14.32      8.87 o 
  -5   6   4       10.86       23.43      8.43 o 
  -4   6   4       54.66       53.58     10.19 o 
  -3   6   4      165.81      189.57     14.03 o 
  -2   6   4        8.86        9.22      2.98 o 
  -1   6   4        0.34       -1.48      2.92 o 
   0   6   4      310.08      381.25      8.97 o 
   1   6   4      130.40      132.94      9.57 o 
   2   6   4       23.87       14.42      4.41 o 
   3   6   4       15.85       19.10      7.70 o 
   4   6   4        7.68       -1.18      4.51 o 
   5   6   4        4.45        3.24      5.42 o 
  -6   7   4       21.51       13.88      9.45 o 
  -5   7   4        0.75       -2.88      6.77 o 
  -4   7   4        2.60       -6.66      4.44 o 
  -3   7   4        5.77        5.70      6.12 o 
  -2   7   4       42.73       54.09      7.06 o 
  -1   7   4       14.80       18.58      4.76 o 
   0   7   4      131.80      158.12      6.40 o 
   1   7   4      174.03      161.14      9.80 o 
   2   7   4      178.24      173.18      9.57 o 
   3   7   4        0.06        3.90      4.49 o 
   4   7   4       64.30       61.27      8.72 o 
  -6   8   4        0.19        8.22      7.66 o 
  -5   8   4        3.63       19.32      8.92 o 
  -4   8   4       30.10       36.79      9.50 o 
  -3   8   4      130.12       92.33     12.20 o 
  -2   8   4       33.92       40.84      9.37 o 
  -1   8   4        8.43        6.79      4.18 o 
   0   8   4        1.56        4.81      3.19 o 
   1   8   4        0.19       -2.68      3.88 o 
   2   8   4        1.36        5.41      4.45 o 
   3   8   4      108.85      116.77      9.73 o 
  -5   9   4        0.41        4.01      7.25 o 
  -4   9   4       18.70       12.74      7.67 o 
  -3   9   4       22.81       44.34      9.96 o 
  -2   9   4        1.11       -3.09      6.19 o 
  -1   9   4       56.25       51.37      6.57 o 
   0   9   4        5.41        7.02      3.61 o 
   1   9   4       16.87       14.11      4.19 o 
   2   9   4       20.59       12.95      7.89 o 
   3   9   4        0.04        1.98      5.01 o 
  -4  10   4        0.58        6.89      7.04 o 
  -3  10   4        0.09       -0.33      5.78 o 
  -2  10   4        0.02        2.54      7.23 o 
  -1  10   4        9.93        8.40      7.97 o 
   0  10   4        3.39        0.85      6.52 o 
   1  10   4        6.75        8.66      4.49 o 
   2  10   4       13.44        8.37      4.61 o 
  -3  11   4        5.72        5.34      7.47 o 
  -2  11   4        2.21       -3.86      7.56 o 
  -1  11   4        9.32        2.45      7.64 o 
   0  11   4        1.17       15.59     10.03 o 
   1  11   4        0.60       -1.97      4.80 o 
   0 -12   5        2.83        7.18      6.36 o 
   1 -12   5        5.68        9.00      7.20 o 
   2 -12   5        9.69        7.75      4.84 o 
  -1 -11   5        6.23        7.34      9.17 o 
   0 -11   5        3.02        4.72      5.55 o 
   1 -11   5       26.53       29.01      4.71 o 
   2 -11   5       20.96       15.95     12.19 o 
   3 -11   5       15.73       17.27      5.55 o 
   4 -11   5        3.06       -2.92      5.72 o 
  -3 -10   5       11.23        9.09      6.40 o 
  -2 -10   5       47.14       55.21     12.34 o 
  -1 -10   5       11.98       11.63      8.95 o 
   0 -10   5        5.01        8.13      9.44 o 
   1 -10   5       48.10       39.70      4.36 o 
   2 -10   5      144.23      132.60      6.70 o 
   3 -10   5        0.41        1.93      3.94 o 
   4 -10   5        6.83       -0.80      9.74 o 
  -3  -9   5       31.35       33.93      6.97 o 
  -2  -9   5       17.83       13.23      8.82 o 
  -1  -9   5       49.69       60.17     11.44 o 
   0  -9   5      132.00      157.37      9.55 o 
   1  -9   5       67.76       65.24      4.83 o 
   2  -9   5       94.25       89.97      5.72 o 
   3  -9   5        0.37        3.65      4.30 o 
   4  -9   5        0.23        0.96      4.80 o 
   5  -9   5        0.52       -2.58      4.77 o 
  -4  -8   5        6.38        3.95      8.14 o 
  -3  -8   5       66.83       65.33      7.75 o 
  -2  -8   5      351.84      313.26     15.57 o 
  -1  -8   5       56.07       61.77     10.71 o 
   0  -8   5      145.19      172.78      6.69 o 
   1  -8   5        6.93        5.77      4.14 o 
   2  -8   5       59.62       63.74      5.25 o 
   3  -8   5        0.28        4.62      4.64 o 
   4  -8   5       31.00       22.72      5.84 o 
   5  -8   5        4.68       -1.29      4.55 o 
  -5  -7   5        0.13        0.02      5.19 o 
  -4  -7   5        0.07       -2.27      4.38 o 
  -3  -7   5        0.50       -2.25      4.15 o 
  -2  -7   5      444.35      433.10     34.62 o 
  -1  -7   5       41.46       46.93      3.40 o 
   0  -7   5      246.74      304.60      9.27 o 
   1  -7   5      280.57      285.52      7.36 o 
   2  -7   5        0.05       -3.25      2.17 o 
   3  -7   5       23.77       29.44      3.94 o 
   4  -7   5        2.94        7.51      5.32 o 
   5  -7   5        1.31       -0.22      4.33 o 
   6  -7   5        3.80       -3.26      4.73 o 
  -5  -6   5        1.37       -3.93      4.30 o 
  -4  -6   5        4.92        6.56      4.86 o 
  -3  -6   5       10.76        0.93      4.30 o 
  -2  -6   5      785.10      698.82     17.39 o 
  -1  -6   5      164.58      165.29      5.11 o 
   0  -6   5      482.51      561.90     10.97 o 
   1  -6   5        1.38        1.54      2.03 o 
   2  -6   5        0.23       -2.80      1.86 o 
   3  -6   5      194.62      213.07      8.59 o 
   4  -6   5        0.94        4.43      3.17 o 
   5  -6   5        8.19       15.59     12.37 o 
   6  -6   5       14.23       15.92      9.25 o 
  -5  -5   5       20.64       12.06      5.55 o 
  -4  -5   5       48.86       52.00      6.83 o 
  -3  -5   5       42.87       37.42      5.50 o 
  -2  -5   5       11.90       14.58      2.37 o 
  -1  -5   5      240.13      234.38      5.71 o 
   0  -5   5        5.33        7.97      2.19 o 
   1  -5   5      101.72       86.24      4.14 o 
   2  -5   5      200.49      188.84      6.19 o 
   3  -5   5      200.27      218.89      7.30 o 
   4  -5   5        1.41       -3.16      2.45 o 
   5  -5   5       19.98       24.29      5.73 o 
   6  -5   5       14.05       13.97      5.69 o 
  -6  -4   5        5.24       12.65      6.98 o 
  -5  -4   5       83.42      107.04      8.73 o 
  -4  -4   5       29.09       20.32      6.75 o 
  -3  -4   5       29.60       30.23      4.55 o 
  -2  -4   5       62.53       55.50      3.71 o 
  -1  -4   5       14.29       12.03      1.74 o 
   0  -4   5     2017.58     2637.75     38.56 o 
   1  -4   5       50.46       37.44      2.82 o 
   2  -4   5       50.33       58.09      3.44 o 
   3  -4   5       41.88       41.63      3.65 o 
   4  -4   5        4.26        4.14      2.68 o 
   5  -4   5        1.02        0.52      3.84 o 
   6  -4   5        0.57       -1.09      4.23 o 
  -6  -3   5        2.43        6.27      5.03 o 
  -5  -3   5       98.64      123.40     16.13 o 
  -4  -3   5      410.04      360.64     12.40 o 
  -3  -3   5      184.55      167.00      7.40 o 
  -2  -3   5       10.91        9.06      2.08 o 
  -1  -3   5     1109.49     1085.60     14.63 o 
   0  -3   5     1996.46     2570.41     38.78 o 
   1  -3   5      177.91      147.44      6.01 o 
   2  -3   5      737.53      694.78     11.73 o 
   3  -3   5       57.14       58.53      4.37 o 
   4  -3   5       52.17       50.65      5.62 o 
   5  -3   5        2.25       -1.62      8.28 o 
   6  -3   5        3.83        4.05      3.45 o 
  -6  -2   5       38.22       49.75      6.85 o 
  -5  -2   5       26.91       29.17      5.42 o 
  -4  -2   5        5.08        7.99      3.87 o 
  -3  -2   5      402.56      404.38     21.31 o 
  -2  -2   5        1.06        1.21      2.36 o 
  -1  -2   5        7.62        6.87      5.71 o 
   0  -2   5     1201.66     1501.72     22.89 o 
   1  -2   5      642.61      546.96     11.56 o 
   2  -2   5      764.53      748.18     17.19 o 
   3  -2   5      255.17      268.06      9.40 o 
   4  -2   5       15.33       15.41      4.00 o 
   5  -2   5       67.16       66.48      9.80 o 
   6  -2   5       15.35       17.65      4.01 o 
  -6  -1   5       10.68       10.25      4.90 o 
  -5  -1   5      123.78      127.27      7.91 o 
  -4  -1   5      866.26      835.71     17.76 o 
  -3  -1   5      127.35      130.95      8.45 o 
  -2  -1   5      868.83      825.77     12.59 o 
  -1  -1   5     1858.99     1793.39     27.90 o 
   0  -1   5        0.05        2.37      1.12 o 
   1  -1   5      365.45      329.26     10.34 o 
   2  -1   5     1356.01     1278.64     21.91 o 
   3  -1   5      151.35      147.69     28.13 o 
   4  -1   5        0.67       -0.06      2.31 o 
   5  -1   5        0.96        1.94      2.31 o 
   6  -1   5       15.65       42.04      8.65 o 
  -6   0   5        1.63        0.85      3.91 o 
  -5   0   5       12.33       10.37      3.94 o 
  -4   0   5        0.06       -0.13      2.00 o 
  -3   0   5      748.75      670.74     11.57 o 
  -2   0   5        0.01       -0.32      1.51 o 
  -1   0   5     1864.84     1633.86     66.12 o 
   0   0   5      206.13      244.45      6.51 o 
   1   0   5     1965.42     1686.09     25.35 o 
   2   0   5        5.14        8.09      2.13 o 
   3   0   5      395.84      352.60      9.72 o 
   4   0   5       24.44       22.67      2.88 o 
   5   0   5        9.33       10.36      2.84 o 
   6   0   5        0.02        0.24      4.71 o 
  -6   1   5        0.19        0.02      3.84 o 
  -5   1   5        2.90        1.55      2.97 o 
  -4   1   5        3.85        9.24      2.64 o 
  -3   1   5       35.41       35.73      3.84 o 
  -2   1   5      476.52      474.51      7.31 o 
  -1   1   5     1219.02     1099.45     28.87 o 
   0   1   5      695.15      943.96     24.17 o 
   1   1   5       19.80       18.85      1.90 o 
   2   1   5        0.09       -2.08      1.51 o 
   3   1   5        0.96       -0.64      1.52 o 
   4   1   5        1.95        1.01      1.98 o 
   5   1   5        6.96       -1.14      4.18 o 
   6   1   5        1.84       -1.34      4.61 o 
  -6   2   5       31.85       34.70     10.82 o 
  -5   2   5       20.19       21.46      3.68 o 
  -4   2   5        0.61        5.04      2.24 o 
  -3   2   5      154.31      152.75      5.58 o 
  -2   2   5     1910.40     1739.29     45.42 o 
  -1   2   5       46.35       45.94      5.73 o 
   0   2   5      308.45      363.60      6.41 o 
   1   2   5        9.07       12.60      2.05 o 
   2   2   5      148.60      118.34      6.98 o 
   3   2   5      625.60      659.23     10.21 o 
   4   2   5       21.25       21.61      5.69 o 
   5   2   5        9.57       12.62      5.95 o 
   6   2   5        3.68        0.49      5.13 o 
  -7   3   5        0.01        4.93      8.54 o 
  -6   3   5       37.18       47.16     11.61 o 
  -5   3   5        4.65       20.66      7.33 o 
  -4   3   5       63.08       82.56      5.19 o 
  -3   3   5       25.89       36.84      7.19 o 
  -2   3   5        6.00        6.89      4.42 o 
  -1   3   5       47.97       39.00      1.93 o 
   0   3   5       12.88       16.14      3.08 o 
   1   3   5      666.06      607.57     16.92 o 
   2   3   5      239.97      236.92      6.77 o 
   3   3   5       65.75       62.82      4.29 o 
   4   3   5      196.34      185.86     10.18 o 
   5   3   5       19.23       27.96      6.36 o 
   6   3   5        0.98        6.30     11.44 o 
  -6   4   5        5.32       -3.25      7.55 o 
  -5   4   5        3.44        4.18      6.27 o 
  -4   4   5        1.22       -1.70      3.93 o 
  -3   4   5      216.74      204.16     14.10 o 
  -2   4   5        3.72       -1.43      3.92 o 
  -1   4   5      811.61      773.29     10.77 o 
   0   4   5       64.93       82.12      3.88 o 
   1   4   5        9.18        9.43      2.97 o 
   2   4   5      238.05      249.52      7.11 o 
   3   4   5        0.17        3.53      5.45 o 
   4   4   5      111.34       93.73      8.44 o 
   5   4   5        5.94        5.95      6.91 o 
  -6   5   5       28.82       56.28     12.39 o 
  -5   5   5       26.94       25.35      9.21 o 
  -4   5   5       10.20       16.07      7.13 o 
  -3   5   5       90.88       82.72     10.43 o 
  -2   5   5      302.20      284.70      7.46 o 
  -1   5   5      714.56      635.06     12.91 o 
   0   5   5       10.22       10.38      2.35 o 
   1   5   5       44.07       36.12      4.30 o 
   2   5   5      115.45      113.67      5.25 o 
   3   5   5      133.96      123.95      8.73 o 
   4   5   5       31.82       19.39      5.99 o 
   5   5   5       22.79       28.34      6.76 o 
  -6   6   5        0.81        6.52      8.05 o 
  -5   6   5        0.22       19.66      8.40 o 
  -4   6   5       66.63       61.69     10.74 o 
  -3   6   5        0.71       -4.53      4.71 o 
  -2   6   5       17.78       25.52      3.76 o 
  -1   6   5        4.74        5.42      5.32 o 
   0   6   5      239.12      302.23      7.99 o 
   1   6   5        0.85       -0.74      2.86 o 
   2   6   5      112.57      125.11      7.92 o 
   3   6   5        8.96        5.58      4.46 o 
   4   6   5       17.34       14.31      5.71 o 
  -6   7   5        0.82       -4.93      6.74 o 
  -5   7   5        0.26       -1.41      6.07 o 
  -4   7   5        9.79        3.03      6.10 o 
  -3   7   5        7.70        2.61      5.84 o 
  -2   7   5        8.66       12.25      6.47 o 
  -1   7   5       89.62       95.79      6.95 o 
   0   7   5      126.60      160.32      6.50 o 
   1   7   5        2.30        0.71      2.92 o 
   2   7   5        0.15       -1.77      3.38 o 
   3   7   5       12.32        5.16      4.70 o 
   4   7   5       13.81       16.60      8.92 o 
  -5   8   5        0.29        1.37      6.85 o 
  -4   8   5       56.75       40.19     10.56 o 
  -3   8   5        9.47       12.18      7.00 o 
  -2   8   5        1.76       -7.17      4.78 o 
  -1   8   5        1.04        1.23      3.93 o 
   0   8   5      313.47      412.43     10.81 o 
   1   8   5        5.57        1.40      3.29 o 
   2   8   5       26.53       21.70      5.64 o 
   3   8   5       30.04       39.12     10.65 o 
  -5   9   5       12.88       22.13     10.22 o 
  -4   9   5        1.21       -2.04      6.04 o 
  -3   9   5        2.87        0.60      6.32 o 
  -2   9   5        2.80        1.92      6.31 o 
  -1   9   5        5.96        8.39      7.95 o 
   0   9   5        5.10       10.63      3.76 o 
   1   9   5       11.57        5.28      3.77 o 
   2   9   5       20.20       18.42      5.55 o 
   3   9   5       12.72       11.58      5.85 o 
  -4  10   5        0.03       -1.08      6.92 o 
  -3  10   5        0.77        4.55      7.53 o 
  -2  10   5        2.55        1.85      6.89 o 
  -1  10   5        1.16       -0.95      7.51 o 
   0  10   5        4.51        3.94      7.63 o 
   1  10   5       18.37       20.45      5.13 o 
   2  10   5       21.28       14.89      5.39 o 
  -3  11   5        3.53       -1.55      6.79 o 
  -2  11   5        1.84        9.44      9.07 o 
  -1  11   5        4.44       10.19      9.41 o 
   0  11   5        5.76       13.94     10.38 o 
   0 -12   6        0.07       -7.68      7.08 o 
   1 -12   6       22.22       15.02     10.04 o 
   2 -12   6       33.52       24.75      6.23 o 
  -1 -11   6        8.20       16.71      9.68 o 
   0 -11   6       38.97       53.57      7.90 o 
   1 -11   6        1.03        0.76      3.73 o 
   2 -11   6       93.54       90.05      7.54 o 
   3 -11   6        1.35        6.90      4.58 o 
  -3 -10   6       37.33       68.69     14.30 o 
  -2 -10   6        9.03        1.89      8.53 o 
  -1 -10   6       14.03       33.21     10.39 o 
   0 -10   6       67.41       65.64      7.87 o 
   1 -10   6      195.38      192.83     14.10 o 
   2 -10   6        0.84       -1.84      3.71 o 
   3 -10   6       15.27       22.82      6.13 o 
   4 -10   6        0.12        3.47      5.56 o 
  -3  -9   6        2.02        2.65      5.16 o 
  -2  -9   6       64.21       68.31     12.36 o 
  -1  -9   6        1.97       -0.47      7.41 o 
   0  -9   6       32.25       48.29      4.59 o 
   1  -9   6        3.19        3.33      2.51 o 
   2  -9   6        9.03       10.10      3.20 o 
   3  -9   6       13.99        7.73      6.78 o 
   4  -9   6       11.52       11.76      5.83 o 
   5  -9   6        0.40       -0.43      4.64 o 
  -4  -8   6       10.64       14.09      6.41 o 
  -3  -8   6        4.59       10.37      5.28 o 
  -2  -8   6        1.17        5.11      7.85 o 
  -1  -8   6      238.99      220.18     16.19 o 
   0  -8   6      114.59      148.98      6.42 o 
   1  -8   6        7.99        7.48      2.62 o 
   2  -8   6       51.16       55.72      5.00 o 
   3  -8   6        5.02       10.09      4.45 o 
   4  -8   6       36.41       26.48      6.20 o 
   5  -8   6       12.68        6.76      5.00 o 
  -5  -7   6        7.06        7.03      5.67 o 
  -4  -7   6       11.07       20.03      7.44 o 
  -3  -7   6       71.96       74.90      9.73 o 
  -2  -7   6      349.12      377.21     36.23 o 
  -1  -7   6       30.19       28.59      3.03 o 
   0  -7   6       14.27       19.07      3.06 o 
   1  -7   6      457.04      408.74      8.93 o 
   2  -7   6       18.35       23.33      4.02 o 
   3  -7   6      264.92      251.94      9.80 o 
   4  -7   6        3.40        3.65      4.20 o 
   5  -7   6        2.63        2.49      4.75 o 
   6  -7   6        0.45       -2.74      4.89 o 
  -5  -6   6        9.38       10.78      5.39 o 
  -4  -6   6      201.09      174.08     10.09 o 
  -3  -6   6      233.97      214.65     10.57 o 
  -2  -6   6      104.66      118.24      7.79 o 
  -1  -6   6        7.81        3.14      3.34 o 
   0  -6   6       13.55       19.88      2.89 o 
   1  -6   6      189.00      171.41      6.08 o 
   2  -6   6        3.15        2.30      2.23 o 
   3  -6   6       36.98       34.17      3.83 o 
   4  -6   6       22.32       23.01     10.97 o 
   5  -6   6        0.02       -4.15      3.99 o 
   6  -6   6        0.24       -4.38      4.60 o 
  -5  -5   6       12.70       20.62      5.73 o 
  -4  -5   6        0.00       -3.37      3.89 o 
  -3  -5   6     1066.38     1012.81     22.14 o 
  -2  -5   6       43.46       40.25      3.40 o 
  -1  -5   6      338.70      305.77      6.87 o 
   0  -5   6      158.84      217.58      6.28 o 
   1  -5   6      263.21      228.14      6.36 o 
   2  -5   6      102.77      110.75      4.70 o 
   3  -5   6      112.12      113.49      5.47 o 
   4  -5   6        8.08        5.92      2.92 o 
   5  -5   6       47.67       52.80      7.14 o 
   6  -5   6        7.46        1.44      5.15 o 
  -6  -4   6       37.10       38.71      7.09 o 
  -5  -4   6        6.61        5.66      4.81 o 
  -4  -4   6       61.18       64.81      6.79 o 
  -3  -4   6      166.92      155.65      7.85 o 
  -2  -4   6      415.64      385.85      8.49 o 
  -1  -4   6       52.26       54.08      3.04 o 
   0  -4   6      388.71      513.00     11.37 o 
   1  -4   6      147.69      143.68      4.52 o 
   2  -4   6      753.78      757.60     14.54 o 
   3  -4   6        1.68        3.15      2.59 o 
   4  -4   6       31.43       27.93      8.89 o 
   5  -4   6        2.90       -5.14      7.34 o 
   6  -4   6       20.56       17.49      5.63 o 
  -6  -3   6        6.58       12.70      5.22 o 
  -5  -3   6       21.18       22.31      5.47 o 
  -4  -3   6      623.56      625.68     16.36 o 
  -3  -3   6       67.95       65.26      3.99 o 
  -2  -3   6       69.98       66.35      3.60 o 
  -1  -3   6       57.11       54.70      2.92 o 
   0  -3   6      191.95      215.79      7.82 o 
   1  -3   6        5.51        3.18      1.22 o 
   2  -3   6      270.05      265.78      7.29 o 
   3  -3   6        4.37        1.08      2.74 o 
   4  -3   6       19.46       22.04      4.47 o 
   5  -3   6        6.76        9.75      4.38 o 
   6  -3   6       10.95       15.33      4.40 o 
  -6  -2   6       46.21       63.93      7.40 o 
  -5  -2   6        4.15        8.87      8.82 o 
  -4  -2   6       32.61       39.32      5.01 o 
  -3  -2   6       35.21       52.05      4.73 o 
  -2  -2   6       61.15       64.16      4.40 o 
  -1  -2   6     6577.06     6134.10     87.34 o 
   0  -2   6     2102.26     2542.80     36.55 o 
   1  -2   6      989.09      873.39     16.36 o 
   2  -2   6        0.66        1.42      4.17 o 
   3  -2   6        0.19        0.47      2.53 o 
   4  -2   6        0.31       -0.28      3.06 o 
   5  -2   6        6.63        8.74      4.27 o 
   6  -2   6        6.70        4.64      3.50 o 
  -6  -1   6        1.56        1.81      4.10 o 
  -5  -1   6        0.02       -5.27      3.51 o 
  -4  -1   6      111.15      106.70      6.58 o 
  -3  -1   6      143.43      127.09      6.73 o 
  -2  -1   6       22.30       18.57      2.40 o 
  -1  -1   6     2512.12     2196.52     37.79 o 
   0  -1   6     2844.76     3557.89     40.96 o 
   1  -1   6       23.76       17.34      1.99 o 
   2  -1   6      896.73      823.33     16.26 o 
   3  -1   6      100.80      104.78     19.62 o 
   4  -1   6      112.87      107.14      6.48 o 
   5  -1   6       54.37       58.69      8.88 o 
   6  -1   6        0.96        2.39      5.66 o 
  -6   0   6       17.23       20.19      8.30 o 
  -5   0   6      143.91      122.44      7.99 o 
  -4   0   6       15.50       17.70      3.19 o 
  -3   0   6        3.79        4.97      2.27 o 
  -2   0   6      290.17      301.54      6.14 o 
  -1   0   6       20.38       24.54      4.33 o 
   0   0   6      219.73      251.42      7.03 o 
   1   0   6      341.41      305.53      7.75 o 
   2   0   6       88.66      108.89      4.51 o 
   3   0   6        3.91        1.28      3.03 o 
   4   0   6      174.43      160.56      5.77 o 
   5   0   6       21.15       16.71      3.26 o 
   6   0   6       12.43        9.52      5.48 o 
  -5   1   6      117.66      131.53      6.40 o 
  -4   1   6       12.99       21.20      3.57 o 
  -3   1   6      506.24      476.26      8.71 o 
  -2   1   6        4.22        1.24      2.30 o 
  -1   1   6      119.70       94.50      7.19 o 
   0   1   6     2713.65     3339.53     72.48 o 
   1   1   6     1296.30     1237.50     22.15 o 
   2   1   6      294.17      252.99     20.72 o 
   3   1   6        3.89        1.39      2.83 o 
   4   1   6       11.01       16.32      2.72 o 
   5   1   6      106.72       97.00     10.93 o 
   6   1   6       14.60       18.60      6.20 o 
  -6   2   6        8.33       14.90      8.83 o 
  -5   2   6       47.94       54.78      4.49 o 
  -4   2   6       10.24       12.80      2.46 o 
  -3   2   6      153.31      169.56      4.39 o 
  -2   2   6      102.96      104.45      9.18 o 
  -1   2   6      429.37      401.30     15.42 o 
   0   2   6      403.13      494.79     13.01 o 
   1   2   6      281.94      282.39      8.68 o 
   2   2   6        2.41        0.47      2.37 o 
   3   2   6      132.75      133.95      4.49 o 
   4   2   6      150.92      147.06      9.44 o 
   5   2   6        0.76        5.55      8.97 o 
   6   2   6        0.91        1.06      5.17 o 
  -7   3   6        4.34        7.35      9.11 o 
  -6   3   6      112.84      124.85     16.51 o 
  -5   3   6       13.84       20.52      8.20 o 
  -4   3   6        3.75        1.74      2.55 o 
  -3   3   6       17.79       12.47      5.83 o 
  -2   3   6       81.12       88.72      8.88 o 
  -1   3   6       95.49      108.23      2.85 o 
   0   3   6      208.35      294.62      6.34 o 
   1   3   6        3.69        2.44      1.99 o 
   2   3   6       93.80      101.73      4.84 o 
   3   3   6       47.26       43.77     11.59 o 
   4   3   6        2.33       -6.11      4.29 o 
   5   3   6        0.02       -5.06      4.21 o 
  -6   4   6       13.77       11.43      9.12 o 
  -5   4   6       66.10       68.93     11.86 o 
  -4   4   6       30.29       10.28      6.84 o 
  -3   4   6      365.88      350.56     18.75 o 
  -2   4   6       37.47       37.02      6.96 o 
  -1   4   6      227.34      212.24      4.76 o 
   0   4   6      749.45      954.62     14.33 o 
   1   4   6      391.03      340.14      9.84 o 
   2   4   6       23.11       17.80      3.23 o 
   3   4   6      162.63      179.58     16.50 o 
   4   4   6      107.31      112.73      9.15 o 
   5   4   6        1.88        5.90      5.02 o 
  -6   5   6       14.73       16.61      8.93 o 
  -5   5   6        1.23       -7.90      5.35 o 
  -4   5   6        8.94       10.15      6.25 o 
  -3   5   6        1.35       10.44      5.44 o 
  -2   5   6        0.12       -0.25      4.27 o 
  -1   5   6        0.67       -0.14      1.50 o 
   0   5   6      468.47      573.76     11.59 o 
   1   5   6       24.14       24.91      3.80 o 
   2   5   6        0.42       -3.31      2.21 o 
   3   5   6        5.00        8.05      4.44 o 
   4   5   6       62.92       66.23      8.03 o 
   5   5   6       24.86       19.97      6.14 o 
  -6   6   6        0.09        7.87      8.45 o 
  -5   6   6        0.50        4.63      6.15 o 
  -4   6   6       39.02       34.09      9.15 o 
  -3   6   6        3.65        6.32      5.61 o 
  -2   6   6      148.76      138.48     11.99 o 
  -1   6   6       10.63        9.37      2.24 o 
   0   6   6       49.12       58.35      4.17 o 
   1   6   6       83.86       70.91      5.04 o 
   2   6   6       31.59       18.29      4.92 o 
   3   6   6       61.91       52.51      8.15 o 
   4   6   6       12.08       15.84     11.14 o 
  -5   7   6        0.05        2.74      6.49 o 
  -4   7   6       31.67       30.99      9.02 o 
  -3   7   6       35.42       33.98      8.81 o 
  -2   7   6       29.48       31.44      7.92 o 
  -1   7   6        4.40        5.22      3.68 o 
   0   7   6       45.88       52.96      4.41 o 
   1   7   6        6.40        2.35      4.52 o 
   2   7   6        3.13        5.38      4.19 o 
   3   7   6       10.30        8.16      5.95 o 
   4   7   6        0.90       -1.71      4.85 o 
  -5   8   6        3.27       11.31      7.37 o 
  -4   8   6       15.68       -4.42      6.14 o 
  -3   8   6        0.28       -7.29      4.88 o 
  -2   8   6        3.06        1.09      6.03 o 
  -1   8   6       10.41        2.19      6.74 o 
   0   8   6        0.32        0.82      3.01 o 
   1   8   6       59.49       48.89      5.31 o 
   2   8   6       42.97       32.12      5.96 o 
   3   8   6        0.14       -0.83      6.54 o 
  -5   9   6        5.54        9.76      8.26 o 
  -4   9   6        2.48       11.59      8.05 o 
  -3   9   6        0.20       -6.89      4.59 o 
  -2   9   6        5.35       -4.61      6.72 o 
  -1   9   6       96.90       95.82     13.92 o 
   0   9   6        0.32       -4.38      2.92 o 
   1   9   6        0.90       -1.84      3.58 o 
   2   9   6        2.59        3.92      4.19 o 
  -4  10   6        4.89        2.51      7.87 o 
  -3  10   6        0.30       -6.81      6.40 o 
  -2  10   6        2.51       -1.83      7.66 o 
  -1  10   6        1.22       -1.13      7.77 o 
   0  10   6       16.69       33.85     11.55 o 
   1  10   6        0.67        1.92      4.10 o 
  -3  11   6        2.27       -4.58      7.56 o 
  -2  11   6        6.83        5.26      9.54 o 
  -1  11   6        6.41       15.03      9.58 o 
   0  11   6        3.37       27.01     12.08 o 
   1 -12   7        0.01        5.55      9.26 o 
  -1 -11   7        1.24        2.62     10.21 o 
   0 -11   7       31.10       38.29      7.46 o 
   1 -11   7       29.07       29.06      5.10 o 
   2 -11   7       34.31       45.91      6.04 o 
   3 -11   7       31.19       33.76      6.56 o 
  -2 -10   7        3.95        1.50      9.42 o 
  -1 -10   7        6.45        1.08      7.83 o 
   0 -10   7        0.14        9.66      4.99 o 
   1 -10   7      188.78      153.51      6.78 o 
   2 -10   7        4.42        2.69      3.86 o 
   3 -10   7       28.94       41.98      7.12 o 
   4 -10   7        9.02        2.48      4.88 o 
  -3  -9   7      119.28      104.90     15.13 o 
  -2  -9   7       99.38       90.42     13.57 o 
  -1  -9   7       13.72       11.04      8.24 o 
   0  -9   7      308.98      403.22     10.93 o 
   1  -9   7      105.82      106.79      6.02 o 
   2  -9   7        0.46        0.95      3.20 o 
   3  -9   7       27.58       23.03      5.83 o 
   4  -9   7       26.92       32.65      7.01 o 
   5  -9   7        4.80        4.03      5.88 o 
  -4  -8   7        1.78        1.46      6.57 o 
  -3  -8   7      134.95      125.10      9.64 o 
  -2  -8   7        0.68       -4.86      7.01 o 
  -1  -8   7       23.79       39.65      9.65 o 
   0  -8   7      232.34      304.33      8.99 o 
   1  -8   7       23.87       26.65      3.40 o 
   2  -8   7       74.70       65.29      8.86 o 
   3  -8   7       63.85       47.62      6.88 o 
   4  -8   7       23.72       35.62      9.51 o 
   5  -8   7        0.12        6.25      5.27 o 
  -5  -7   7        1.05       -4.92      9.80 o 
  -4  -7   7       28.57       34.29      6.64 o 
  -3  -7   7        0.01       -7.24      5.02 o 
  -2  -7   7        7.89       19.75      8.33 o 
  -1  -7   7      551.38      471.92     10.07 o 
   0  -7   7      158.88      190.64      6.78 o 
   1  -7   7        5.10        5.24      2.40 o 
   2  -7   7       29.88       38.53      4.03 o 
   3  -7   7        5.88        4.43      5.20 o 
   4  -7   7        3.16        1.51      8.64 o 
   5  -7   7        5.12       -1.55      4.38 o 
   6  -7   7        0.50        1.35      7.66 o 
  -5  -6   7        6.25       -1.23      4.64 o 
  -4  -6   7       81.47       79.85      8.03 o 
  -3  -6   7     1645.62     1527.89     30.26 o 
  -2  -6   7        6.24        4.47      6.58 o 
  -1  -6   7      555.26      478.06      9.65 o 
   0  -6   7       24.08       45.44      5.55 o 
   1  -6   7      299.12      277.67      7.66 o 
   2  -6   7      499.96      481.55     10.79 o 
   3  -6   7      191.48      173.56      9.53 o 
   4  -6   7        0.16        0.88      3.77 o 
   5  -6   7        5.69       10.92      5.28 o 
   6  -6   7        2.19        7.78      5.43 o 
  -5  -5   7       12.38       10.57      8.73 o 
  -4  -5   7       71.97       81.46      7.79 o 
  -3  -5   7       81.88       78.81      6.99 o 
  -2  -5   7        2.61        0.67      2.16 o 
  -1  -5   7      758.01      735.77     12.33 o 
   0  -5   7     1896.61     2389.53     30.63 o 
   1  -5   7      114.61      111.18      4.51 o 
   2  -5   7       60.49       48.79      7.03 o 
   3  -5   7      169.53      170.62      6.22 o 
   4  -5   7        1.68        2.74      3.73 o 
   5  -5   7        5.75       15.54      5.78 o 
   6  -5   7        7.81       14.77      5.98 o 
  -6  -4   7        0.00        2.68      5.51 o 
  -5  -4   7        4.91        1.82      4.59 o 
  -4  -4   7      215.69      217.73     16.42 o 
  -3  -4   7       32.57       33.46      4.98 o 
  -2  -4   7       10.22        6.71      2.74 o 
  -1  -4   7       51.41       55.28      6.05 o 
   0  -4   7        3.30        5.06      3.80 o 
   1  -4   7       18.20       13.86      3.54 o 
   2  -4   7        3.71        2.81      1.55 o 
   3  -4   7       45.90       49.56      5.40 o 
   4  -4   7        6.00        9.08      3.97 o 
   5  -4   7        8.03        7.22      4.47 o 
   6  -4   7        3.02        4.25      4.96 o 
  -6  -3   7       41.38       38.11      6.90 o 
  -5  -3   7      165.39      163.31     16.57 o 
  -4  -3   7       46.51       56.49      9.24 o 
  -3  -3   7        4.08        7.90      2.48 o 
  -2  -3   7        4.33       10.25      2.38 o 
  -1  -3   7     3542.30     3359.92     38.94 o 
   0  -3   7      483.51      632.65     12.96 o 
   1  -3   7      151.22      125.98     11.23 o 
   2  -3   7      145.54      158.83      7.24 o 
   3  -3   7       11.77       12.94      3.51 o 
   4  -3   7       45.94       38.62      5.31 o 
   5  -3   7       26.11       21.31      5.19 o 
   6  -3   7        0.45        4.60      4.56 o 
  -6  -2   7        4.02       14.41      5.42 o 
  -5  -2   7        6.56       11.26      6.40 o 
  -4  -2   7        3.58        6.26      5.18 o 
  -3  -2   7       19.28       15.38      3.51 o 
  -2  -2   7      747.88      741.62     14.46 o 
  -1  -2   7     1909.38     1856.02     25.23 o 
   0  -2   7     1618.93     2013.29     30.52 o 
   1  -2   7      276.31      271.40      8.22 o 
   2  -2   7       15.74       22.96      3.46 o 
   3  -2   7      319.39      323.77     10.80 o 
   4  -2   7       11.50        9.16      3.58 o 
   5  -2   7      163.37      163.40     16.83 o 
   6  -2   7        0.22       -2.12      3.20 o 
  -6  -1   7       76.51       92.80     11.01 o 
  -5  -1   7      117.60      137.52      8.18 o 
  -4  -1   7        0.88       -0.73      2.47 o 
  -3  -1   7      263.23      273.89      8.68 o 
  -2  -1   7      391.04      370.91      9.42 o 
  -1  -1   7      991.66      946.11     18.67 o 
   0  -1   7      154.97      214.34      6.03 o 
   1  -1   7      241.93      234.25      6.50 o 
   2  -1   7       57.25       74.33      4.99 o 
   3  -1   7      551.62      533.43     13.58 o 
   4  -1   7       16.51       16.05      3.72 o 
   5  -1   7      108.74      103.15      6.05 o 
   6  -1   7       19.46       12.99      7.57 o 
  -6   0   7       26.89       34.01      5.26 o 
  -5   0   7       99.30      107.19      6.29 o 
  -4   0   7      183.13      199.00      7.09 o 
  -3   0   7      178.73      194.82      5.88 o 
  -2   0   7       69.99       67.81      4.52 o 
  -1   0   7      215.59      226.65     10.84 o 
   0   0   7     1115.24     1326.37     28.86 o 
   1   0   7        0.53       -3.13      2.08 o 
   2   0   7       69.97       50.87      4.07 o 
   3   0   7      579.22      536.11     11.19 o 
   4   0   7      139.37      135.79      5.40 o 
   5   0   7        8.39        9.77      2.87 o 
   6   0   7        2.99       -1.83      5.88 o 
  -6   1   7        1.73       -4.72      6.95 o 
  -5   1   7       37.39       37.41      4.15 o 
  -4   1   7       26.86       27.54      3.36 o 
  -3   1   7      338.00      302.71      6.63 o 
  -2   1   7     1004.80      940.21     16.95 o 
  -1   1   7       57.83       70.87      6.77 o 
   0   1   7        0.01       -1.78      2.59 o 
   1   1   7     1827.76     1739.57     24.07 o 
   2   1   7       72.14       78.76      4.76 o 
   3   1   7      408.77      381.39      7.88 o 
   4   1   7        1.32        0.95      2.31 o 
   5   1   7        4.35        3.31      4.52 o 
   6   1   7       22.26       24.96      6.85 o 
  -6   2   7        3.97       11.89      8.71 o 
  -5   2   7        5.09        3.46      6.08 o 
  -4   2   7      165.97      169.27      5.36 o 
  -3   2   7      232.03      253.69      5.24 o 
  -2   2   7      241.40      184.16     11.73 o 
  -1   2   7        0.02        0.83      3.74 o 
   0   2   7      693.54      845.35     16.06 o 
   1   2   7      866.70      831.26     17.11 o 
   2   2   7       88.79       94.65      4.78 o 
   3   2   7        6.49        3.89      1.94 o 
   4   2   7      185.15      202.69     10.77 o 
   5   2   7        3.24        1.70      8.87 o 
   6   2   7       31.77       33.55      7.43 o 
  -6   3   7        9.77       32.70     10.61 o 
  -5   3   7       21.30       21.76      8.18 o 
  -4   3   7       13.00       14.18      7.16 o 
  -3   3   7      155.77      143.40     12.03 o 
  -2   3   7     1158.88     1025.53     32.40 o 
  -1   3   7       22.77       28.87      2.25 o 
   0   3   7      305.99      371.90      7.50 o 
   1   3   7       12.90        9.03      2.29 o 
   2   3   7        3.08       -3.01      2.01 o 
   3   3   7       79.51       70.84      4.99 o 
   4   3   7        0.05       -5.22      4.05 o 
   5   3   7        5.00        3.62      4.62 o 
  -6   4   7       36.70       55.87     12.59 o 
  -5   4   7        9.46       13.78      8.31 o 
  -4   4   7       37.72       27.86      8.26 o 
  -3   4   7      555.66      512.77     23.57 o 
  -2   4   7      501.09      453.58     19.99 o 
  -1   4   7       38.03       32.88      2.21 o 
   0   4   7       53.55       81.33      5.09 o 
   1   4   7       25.95       20.66      3.04 o 
   2   4   7        8.67        7.53      2.75 o 
   3   4   7      619.14      536.14     23.60 o 
   4   4   7       22.20       17.92      6.55 o 
   5   4   7       37.28       43.27      7.62 o 
  -6   5   7        7.53       -2.93      7.22 o 
  -5   5   7        0.20        2.38      6.38 o 
  -4   5   7        0.79        1.13      5.69 o 
  -3   5   7       38.76       43.74      8.33 o 
  -2   5   7       28.03       34.58      7.57 o 
  -1   5   7       49.03       42.92      2.76 o 
   0   5   7      445.28      536.47     10.51 o 
   1   5   7      138.90      120.20      5.70 o 
   2   5   7       43.81       39.75      4.16 o 
   3   5   7      127.30      131.24      8.93 o 
   4   5   7        4.44        4.45      6.78 o 
   5   5   7        5.26       13.01      9.94 o 
  -6   6   7        1.02       -5.38      6.21 o 
  -5   6   7        0.25       -6.66      6.03 o 
  -4   6   7        7.62       -5.71      5.84 o 
  -3   6   7        1.53       -6.69      4.46 o 
  -2   6   7       36.40       21.98      7.28 o 
  -1   6   7      213.80      203.00     11.31 o 
   0   6   7       45.01       64.50      4.42 o 
   1   6   7       45.19       39.83      4.22 o 
   2   6   7       68.57       69.76      6.91 o 
   3   6   7      195.20      188.66     15.94 o 
   4   6   7        0.11       -6.59      4.39 o 
  -6   7   7        1.55        9.00     10.09 o 
  -5   7   7       22.00       37.98     11.07 o 
  -4   7   7       23.64       24.06      8.76 o 
  -3   7   7        1.91        3.85      6.24 o 
  -2   7   7       23.80       22.09      7.76 o 
  -1   7   7      273.15      263.40      7.32 o 
   0   7   7      188.30      258.28      8.16 o 
   1   7   7        3.01        6.06      3.10 o 
   2   7   7        0.43       -3.20      4.50 o 
   3   7   7       10.40        9.48      9.09 o 
   4   7   7       39.70       45.55      7.67 o 
  -5   8   7        0.92       13.02      7.62 o 
  -3   8   7       11.03        2.39      7.34 o 
  -2   8   7        0.06       -8.86      5.90 o 
  -1   8   7        0.27        4.31      6.26 o 
   0   8   7        5.97        2.48      3.19 o 
   1   8   7        4.22        6.26      3.56 o 
   2   8   7       46.76       53.17      7.38 o 
   3   8   7        7.66        7.77      5.19 o 
  -5   9   7        0.38       -5.89      7.47 o 
  -4   9   7        6.64       14.13      8.22 o 
  -3   9   7        0.65       -0.67      6.07 o 
  -2   9   7        1.14       19.08      8.81 o 
  -1   9   7       21.45       17.72      8.92 o 
   0   9   7       28.15       29.03      5.38 o 
   1   9   7       14.88        8.23      4.21 o 
   2   9   7        1.76       -1.77      4.05 o 
  -4  10   7        0.09       11.13      8.47 o 
  -3  10   7        0.01       -4.07      5.92 o 
  -2  10   7       23.96        4.20      8.86 o 
  -1  10   7        9.78        0.90      8.12 o 
   0  10   7        3.33        3.89      9.23 o 
   1  10   7       70.95       68.50      6.77 o 
  -2  11   7        1.78       17.49     10.06 o 
  -1  11   7       11.10       -8.11      8.13 o 
   1 -12   8        0.03        6.81      8.83 o 
  -1 -11   8        4.39        2.81      9.21 o 
   0 -11   8        1.15        2.42      5.38 o 
   1 -11   8       10.95        5.30      3.79 o 
   2 -11   8       80.78       88.22      7.82 o 
   3 -11   8        0.26        0.63      4.31 o 
  -2 -10   8      138.72      179.21     18.73 o 
  -1 -10   8        7.77       14.21      9.05 o 
   0 -10   8      191.26      235.63     18.48 o 
   1 -10   8       35.27       32.29      4.93 o 
   2 -10   8       45.05       40.61      5.65 o 
   3 -10   8        5.49        8.08      5.33 o 
   4 -10   8       13.20       14.18      6.41 o 
  -3  -9   8        1.99       -2.18      8.24 o 
  -2  -9   8       89.92       75.00     13.10 o 
  -1  -9   8        3.02        8.15      8.61 o 
   0  -9   8      195.16      251.61      8.74 o 
   1  -9   8      134.46      127.34      6.09 o 
   2  -9   8       15.79       14.13      4.97 o 
   3  -9   8       39.62       46.68      7.22 o 
   4  -9   8       35.08       46.55      7.86 o 
   5  -9   8        2.05       -0.87      5.20 o 
  -4  -8   8       26.93       30.87     12.05 o 
  -3  -8   8      111.71       88.78     13.78 o 
  -2  -8   8        0.41       -0.41      7.24 o 
  -1  -8   8      585.64      510.17     24.23 o 
   0  -8   8      118.77      155.08      6.71 o 
   1  -8   8        9.53        4.75      2.66 o 
   2  -8   8        7.08        4.14      3.81 o 
   3  -8   8        6.44        2.81      4.06 o 
   4  -8   8        3.94        3.87      4.74 o 
   5  -8   8        1.59       -1.93      6.88 o 
  -4  -7   8       15.14       11.55      5.48 o 
  -3  -7   8       17.62       15.62     10.13 o 
  -2  -7   8       12.38       11.55      7.89 o 
  -1  -7   8      508.08      487.69     10.49 o 
   0  -7   8      364.41      484.01     11.59 o 
   1  -7   8       14.50       14.89      2.93 o 
   2  -7   8      114.40      111.16      7.60 o 
   3  -7   8        1.95        5.80      4.27 o 
   4  -7   8       22.38       15.56      5.50 o 
   5  -7   8        3.90        6.15      5.39 o 
  -5  -6   8        0.17       -2.90      4.80 o 
  -4  -6   8        5.10        9.81      5.01 o 
  -3  -6   8       99.44      101.53      8.24 o 
  -2  -6   8      696.58      616.48     25.43 o 
  -1  -6   8      131.06      111.75      4.80 o 
   0  -6   8      320.04      401.58      9.60 o 
   1  -6   8        2.63       -1.74      1.87 o 
   2  -6   8       24.98       24.98      3.87 o 
   3  -6   8       68.22       64.74      6.84 o 
   4  -6   8        8.00        5.50      4.34 o 
   5  -6   8        0.66       -5.78      3.85 o 
   6  -6   8       12.44       16.69      6.20 o 
  -5  -5   8        8.63       10.21      5.40 o 
  -4  -5   8      244.81      250.29     21.38 o 
  -3  -5   8      244.28      242.76     10.62 o 
  -2  -5   8      474.56      422.22     12.37 o 
  -1  -5   8       40.20       41.36      3.20 o 
   0  -5   8      566.19      677.47     14.90 o 
   1  -5   8      127.72      128.12      4.69 o 
   2  -5   8      264.61      263.51      6.68 o 
   3  -5   8        1.77       -0.50      2.94 o 
   4  -5   8       62.45       62.59      6.93 o 
   5  -5   8        0.43       -2.00      6.94 o 
   6  -5   8      137.71      160.50     11.95 o 
  -6  -4   8        8.35        6.99      5.46 o 
  -5  -4   8        6.65       -6.43      8.14 o 
  -4  -4   8      469.15      445.37     14.51 o 
  -3  -4   8        4.71        4.75      5.14 o 
  -2  -4   8        0.32       -2.48      2.55 o 
  -1  -4   8       17.79       18.23      2.98 o 
   0  -4   8      680.02      946.67     18.13 o 
   1  -4   8       63.93       67.59      3.01 o 
   2  -4   8       34.58       45.37     10.62 o 
   3  -4   8       78.00       84.34      6.72 o 
   4  -4   8       22.76       18.87      4.86 o 
   5  -4   8       28.93       34.83      6.31 o 
   6  -4   8        8.56       13.78      5.55 o 
  -6  -3   8        2.26        5.52      4.92 o 
  -5  -3   8      177.40      186.19     10.16 o 
  -4  -3   8        0.93        9.36      4.20 o 
  -3  -3   8        1.64        0.77      2.31 o 
  -2  -3   8       55.74       61.82      4.84 o 
  -1  -3   8      119.31      125.00      4.49 o 
   0  -3   8     1281.18     1727.73     27.84 o 
   1  -3   8      259.89      244.99     13.89 o 
   2  -3   8       14.02       11.97      3.94 o 
   3  -3   8       85.25       81.84      6.25 o 
   4  -3   8      108.62      115.21      7.89 o 
   5  -3   8       10.00        9.08      4.48 o 
   6  -3   8        0.00        2.68      6.12 o 
  -6  -2   8       71.60       85.12      8.00 o 
  -5  -2   8      181.20      212.35      9.92 o 
  -4  -2   8        8.76       12.85      3.97 o 
  -3  -2   8      414.94      368.88     10.41 o 
  -2  -2   8      119.61      108.26      7.12 o 
  -1  -2   8     1782.66     1696.68     30.21 o 
   0  -2   8       34.55       48.56      2.79 o 
   1  -2   8       92.37       64.39      4.63 o 
   2  -2   8       12.55       17.48      4.03 o 
   3  -2   8      363.71      365.26     11.60 o 
   4  -2   8       49.65       41.04      5.14 o 
   5  -2   8       72.83       71.33      6.96 o 
   6  -2   8       10.37        8.76      3.97 o 
  -6  -1   8      123.00      118.50     12.81 o 
  -5  -1   8      187.60      196.94      9.31 o 
  -4  -1   8       62.90       83.12      6.37 o 
  -3  -1   8       48.05       42.89      4.43 o 
  -1  -1   8      415.69      364.50     10.30 o 
   0  -1   8      334.52      406.74      7.78 o 
   1  -1   8      664.61      678.98     10.90 o 
   2  -1   8      478.73      552.29     13.29 o 
   3  -1   8      200.35      189.69      8.83 o 
   4  -1   8        1.05        0.04      3.06 o 
   5  -1   8       34.03       42.63      4.66 o 
   6  -1   8        0.94        5.45      6.40 o 
  -5   0   8       57.64       62.41      5.22 o 
  -4   0   8      176.60      179.59      6.55 o 
  -3   0   8        8.30        6.00      2.18 o 
  -2   0   8      242.86      218.27      7.51 o 
  -1   0   8     1812.11     1589.77     40.36 o 
   0   0   8     1926.77     2356.31     38.95 o 
   1   0   8      838.86      859.41     13.24 o 
   2   0   8      582.81      549.09     17.52 o 
   3   0   8      264.70      258.22      7.73 o 
   4   0   8       29.45       14.14      6.59 o 
   5   0   8        0.16        6.02      3.15 o 
   6   0   8       98.10      109.17     13.27 o 
  -6   1   8        6.81        0.41      7.78 o 
  -5   1   8       37.82       45.62      4.43 o 
  -4   1   8      390.67      387.28      8.80 o 
  -3   1   8      194.90      185.54      5.11 o 
  -2   1   8      948.20      938.80     20.81 o 
  -1   1   8      206.48      162.84      9.85 o 
   0   1   8        0.46        2.92      2.47 o 
   1   1   8      320.49      246.65     12.73 o 
   2   1   8        0.80       -0.90      1.75 o 
   3   1   8      288.85      260.46      8.58 o 
   4   1   8     1144.52     1079.97     18.72 o 
   5   1   8        0.02        1.70      4.02 o 
   6   1   8       27.24       30.25      7.36 o 
  -6   2   8       67.85       84.39     14.84 o 
  -5   2   8       65.22       58.68     11.87 o 
  -4   2   8       13.36       11.31      4.37 o 
  -3   2   8       33.74       40.92      3.29 o 
  -2   2   8      242.16      247.07     14.19 o 
  -1   2   8       91.02       84.24      7.99 o 
   0   2   8      240.30      328.27     14.08 o 
   1   2   8       10.08       12.96      3.46 o 
   2   2   8      377.26      376.96      9.28 o 
   3   2   8       31.96       32.96      3.04 o 
   4   2   8      103.62       91.63     13.76 o 
   5   2   8       37.89       29.06      6.69 o 
  -6   3   8       16.08       16.04     10.18 o 
  -5   3   8       61.90       38.10     10.35 o 
  -4   3   8        0.01        5.59      5.98 o 
  -3   3   8       11.47        6.00      5.43 o 
  -2   3   8        2.37       -0.49      3.67 o 
  -1   3   8       27.02       24.29      2.36 o 
   0   3   8      530.05      748.30     11.94 o 
   1   3   8       11.24        6.98      1.91 o 
   2   3   8        5.06        2.81      2.47 o 
   3   3   8      769.62      747.63     21.12 o 
   4   3   8        0.91        2.84      4.61 o 
   5   3   8       24.22       34.97      7.04 o 
  -6   4   8       18.33       31.25     10.81 o 
  -5   4   8        4.36        3.12      6.96 o 
  -4   4   8        3.06        8.60      6.29 o 
  -3   4   8       87.83       93.99     11.05 o 
  -2   4   8       12.63       15.13      5.83 o 
  -1   4   8        6.64        6.35      1.55 o 
   0   4   8        4.29        1.34      1.81 o 
   1   4   8       19.73       22.22      2.78 o 
   2   4   8       39.47       40.53      4.07 o 
   3   4   8      128.77      121.23      9.07 o 
   4   4   8        0.10        0.43      6.19 o 
   5   4   8        1.49       -1.01      5.53 o 
  -6   5   8        4.73      -10.09      7.15 o 
  -5   5   8       11.08       19.80      8.88 o 
  -4   5   8        8.43       10.03      6.55 o 
  -3   5   8      160.38      145.53     13.24 o 
  -2   5   8        2.63       -1.75      4.51 o 
  -1   5   8      212.21      233.37      6.15 o 
   0   5   8       33.90       39.31      3.40 o 
   1   5   8       81.28       68.57      4.81 o 
   2   5   8      442.31      374.48     10.12 o 
   3   5   8       95.52      123.32     13.60 o 
   4   5   8       21.91       15.15      5.73 o 
  -6   6   8       17.10       26.84     10.84 o 
  -4   6   8       44.44       50.84     10.98 o 
  -3   6   8       78.98       81.40     11.16 o 
  -2   6   8        0.38       -6.65      4.43 o 
  -1   6   8      121.42      114.14      4.66 o 
   0   6   8      529.39      634.98     16.09 o 
   1   6   8       19.15       18.93      3.68 o 
   2   6   8      391.36      388.93     13.66 o 
   3   6   8        0.42        2.15      4.38 o 
   4   6   8       50.48       51.71      7.92 o 
  -6   7   8        1.37       -1.43      7.77 o 
  -5   7   8        3.82       21.88      9.13 o 
  -4   7   8        0.49       -5.00      5.66 o 
  -3   7   8        0.05        7.80      6.43 o 
  -2   7   8       50.03       34.55      9.42 o 
  -1   7   8        6.34       11.91      7.49 o 
   0   7   8       12.69       13.29      3.45 o 
   1   7   8        0.02        1.59      3.23 o 
   2   7   8        5.26        5.94      4.44 o 
   3   7   8       16.59        9.04      5.21 o 
  -5   8   8       11.59       27.46     10.44 o 
  -4   8   8        3.63       -0.35      6.04 o 
  -3   8   8        0.49        0.78      5.10 o 
  -2   8   8        4.09        3.51      6.54 o 
  -1   8   8      128.00      135.16     15.00 o 
   0   8   8       20.44       24.31      4.55 o 
   1   8   8       19.27       19.85      4.48 o 
   2   8   8       22.51       17.74      4.72 o 
   3   8   8       48.91       49.34      7.61 o 
  -4   9   8       17.59       10.23      8.52 o 
  -3   9   8        8.93        8.19      6.82 o 
  -2   9   8       37.59       41.82     11.31 o 
  -1   9   8        4.07        5.18      8.03 o 
   0   9   8        0.38       10.12      8.14 o 
   1   9   8        8.99       12.89      4.51 o 
   2   9   8       13.93       11.97      4.92 o 
  -4  10   8        1.44       19.65      9.56 o 
  -3  10   8        2.14        7.10      8.09 o 
  -2  10   8      109.58      121.75     16.82 o 
  -1  10   8       28.08       27.70     11.30 o 
   0  10   8        4.34        0.02      9.42 o 
   1  10   8       18.99       24.36     11.93 o 
  -1 -11   9       19.76       19.68     11.48 o 
   0 -11   9       37.46       46.87     11.81 o 
   1 -11   9        5.26        3.71      4.37 o 
   2 -11   9       27.33       40.02      6.88 o 
   3 -11   9        1.42       -2.44      4.32 o 
  -2 -10   9       33.71       35.69     12.29 o 
  -1 -10   9        0.86        2.53      8.91 o 
   0 -10   9        1.18        1.41      8.20 o 
   1 -10   9        2.95        4.66      3.57 o 
   2 -10   9        8.49       10.18      4.36 o 
   3 -10   9        0.18        1.06      6.98 o 
   4 -10   9       31.70       35.02      7.90 o 
  -3  -9   9       45.96       53.94     13.06 o 
  -2  -9   9       11.45       21.09      9.89 o 
  -1  -9   9      132.86      120.64     14.43 o 
   0  -9   9       28.15       34.54      5.29 o 
   1  -9   9       34.23       35.51      4.70 o 
   2  -9   9        7.30        4.44      5.04 o 
   3  -9   9       21.96       24.99      6.50 o 
   4  -9   9        0.80       -6.01      4.01 o 
  -4  -8   9        1.93       13.47      9.62 o 
  -3  -8   9       35.64       34.86     11.15 o 
  -2  -8   9       18.66       25.05      9.42 o 
  -1  -8   9       59.79       62.62      5.20 o 
   0  -8   9       12.28       12.59      3.67 o 
   1  -8   9       23.12       21.44      3.30 o 
   2  -8   9       37.26       36.55      5.83 o 
   3  -8   9        4.25        7.06      4.69 o 
   4  -8   9       16.58       10.22      5.30 o 
   5  -8   9        0.03       -1.72      4.77 o 
  -4  -7   9        1.23        4.54      5.11 o 
  -3  -7   9       10.30       21.02      8.82 o 
  -2  -7   9      155.04      144.88     14.27 o 
  -1  -7   9       36.61       37.02      3.58 o 
   0  -7   9      144.84      192.66      7.14 o 
   1  -7   9       10.14        6.67      2.53 o 
   2  -7   9       10.71        7.01      3.81 o 
   3  -7   9      221.52      246.80     19.53 o 
   4  -7   9        0.18       -5.65      3.77 o 
   5  -7   9        0.12        2.26      5.02 o 
  -5  -6   9        2.84       11.28      5.48 o 
  -4  -6   9      193.80      162.85     19.49 o 
  -3  -6   9        0.23        5.47      7.27 o 
  -2  -6   9     1044.04      884.29     20.71 o 
  -1  -6   9       41.66       36.36      3.33 o 
   0  -6   9      160.27      176.94      6.57 o 
   1  -6   9      110.41      107.66      4.85 o 
   2  -6   9       57.38       50.88      5.77 o 
   3  -6   9       70.95       85.64      7.57 o 
   4  -6   9       14.81        5.88      4.46 o 
   5  -6   9        0.12       -5.73      3.82 o 
   6  -6   9        1.53       -2.24      5.24 o 
  -5  -5   9        0.75        0.18      4.37 o 
  -4  -5   9       12.77        6.16      5.34 o 
  -3  -5   9      134.52      118.64      8.09 o 
  -2  -5   9       34.11       38.54      4.86 o 
  -1  -5   9      532.40      474.62     12.69 o 
   0  -5   9       22.33       21.37      3.38 o 
   1  -5   9      114.27      108.44      4.30 o 
   2  -5   9        0.01       -0.83      2.75 o 
   3  -5   9        0.91        0.13      3.16 o 
   4  -5   9        0.09       -0.87      3.39 o 
   5  -5   9        5.96        1.60      4.41 o 
   6  -5   9       39.53       39.60      7.41 o 
  -6  -4   9        0.83        4.34      8.38 o 
  -5  -4   9      164.74      150.12     14.17 o 
  -4  -4   9      728.34      606.49     21.78 o 
  -3  -4   9       36.94       42.22      4.09 o 
  -2  -4   9       24.27       34.95      4.53 o 
  -1  -4   9      478.59      553.44     10.57 o 
   0  -4   9        6.06       14.56      2.93 o 
   1  -4   9      658.08      602.00     14.67 o 
   2  -4   9     1499.19     1406.79     42.31 o 
   3  -4   9        0.57       -1.55      2.81 o 
   4  -4   9       73.66       72.85      7.18 o 
   5  -4   9       18.71       20.07      5.52 o 
   6  -4   9       14.08       13.49      5.60 o 
  -6  -3   9        0.08        4.93      7.27 o 
  -5  -3   9       18.95       21.66      7.23 o 
  -4  -3   9       89.83       78.92      6.55 o 
  -3  -3   9       43.62       43.61      4.00 o 
  -2  -3   9      326.60      302.07      9.85 o 
  -1  -3   9      743.89      776.11     17.19 o 
   0  -3   9      636.78      722.66     15.21 o 
   1  -3   9       59.20       50.50      4.44 o 
   2  -3   9      193.83      182.52      7.98 o 
   3  -3   9       34.19       40.10     13.41 o 
   4  -3   9       28.68       26.06      4.94 o 
   5  -3   9       19.98       21.47      5.26 o 
   6  -3   9        2.81        4.59      6.19 o 
  -6  -2   9       72.70       79.56      7.91 o 
  -5  -2   9       82.11      106.83      7.69 o 
  -4  -2   9       19.65       16.34      4.20 o 
  -3  -2   9       17.25       20.81      3.75 o 
  -2  -2   9        6.15       10.26      2.66 o 
  -1  -2   9      419.58      471.23     12.41 o 
   0  -2   9       39.50       49.08      3.53 o 
   1  -2   9      363.55      306.18      9.35 o 
   2  -2   9        0.39        0.76      2.55 o 
   3  -2   9      190.49      188.69      9.22 o 
   4  -2   9        4.11        5.46      3.32 o 
   5  -2   9       69.65       84.46      9.93 o 
   6  -2   9        0.07        0.41      3.23 o 
  -6  -1   9       39.31       63.30      9.14 o 
  -5  -1   9       76.74       75.05      8.53 o 
  -4  -1   9      212.29      211.21      9.17 o 
  -3  -1   9       54.83       66.17      4.21 o 
  -2  -1   9     2805.31     2777.46     67.90 o 
  -1  -1   9       85.14       94.62      5.81 o 
   0  -1   9       12.04       11.26      1.99 o 
   1  -1   9      635.65      591.76     10.18 o 
   2  -1   9      794.61      795.56     17.14 o 
   3  -1   9      147.00      170.06     16.74 o 
   4  -1   9      193.39      196.78      9.23 o 
   5  -1   9       28.95       38.07      5.50 o 
   6  -1   9       76.23       85.10     12.30 o 
  -5   0   9      217.67      235.37      8.34 o 
  -4   0   9      137.46      128.75      7.12 o 
  -3   0   9        2.84        7.08      3.16 o 
  -2   0   9       53.82       57.48      5.63 o 
  -1   0   9      699.20      663.25     21.81 o 
   0   0   9       76.03       85.14      7.21 o 
   1   0   9        2.75        1.45      1.83 o 
   2   0   9      222.72      226.88      8.14 o 
   3   0   9       75.42       81.63     11.86 o 
   4   0   9      138.57       65.59      9.69 o 
   5   0   9       32.99       37.16      4.43 o 
   6   0   9       17.20       23.55      8.40 o 
  -6   1   9        0.58        8.41      8.18 o 
  -5   1   9        2.65        5.60      6.74 o 
  -4   1   9        1.64        2.87      2.40 o 
  -3   1   9        9.23       15.12      3.25 o 
  -2   1   9       27.99       23.59      2.96 o 
  -1   1   9        9.26        3.04      4.04 o 
   0   1   9     1099.64     1561.20     47.38 o 
   1   1   9        7.90       15.23      3.39 o 
   2   1   9      774.83      688.66     12.70 o 
   3   1   9        1.23        0.11      1.71 o 
   4   1   9      123.69      116.52      5.47 o 
   5   1   9      175.54      187.56     11.31 o 
  -6   2   9       46.31       65.87     14.18 o 
  -5   2   9      121.96       88.32     13.75 o 
  -4   2   9       22.48       32.55      8.81 o 
  -3   2   9       41.56       53.43      3.72 o 
  -2   2   9       25.76       38.87      7.17 o 
  -1   2   9      208.10      154.63     10.53 o 
   0   2   9     1507.66     2192.25     53.65 o 
   1   2   9       18.18       11.55      3.76 o 
   2   2   9       50.17       38.23      9.42 o 
   3   2   9      231.69      216.94      8.23 o 
   4   2   9       27.51       20.84      5.92 o 
   5   2   9       60.45       79.74     18.65 o 
  -6   3   9       50.09       48.55     13.27 o 
  -5   3   9       32.39       45.84     11.12 o 
  -4   3   9       49.27       47.00      9.64 o 
  -3   3   9       31.17       37.49      7.98 o 
  -2   3   9       76.52       69.19      9.07 o 
  -1   3   9      787.45      830.99     50.10 o 
   0   3   9      117.57      173.13      5.34 o 
   1   3   9       17.52       14.48      2.44 o 
   2   3   9        0.19       -2.39      2.33 o 
   3   3   9      324.07      302.49      9.85 o 
   4   3   9      151.49      146.40     10.31 o 
   5   3   9       23.13       25.53      6.80 o 
  -6   4   9       10.89       12.74      8.84 o 
  -5   4   9        0.07       11.32      7.97 o 
  -4   4   9        1.82       -6.96      4.64 o 
  -3   4   9       33.15       31.89      7.50 o 
  -2   4   9      203.74      173.01     13.11 o 
  -1   4   9      337.55      299.78      7.82 o 
   0   4   9       47.70       68.57      6.11 o 
   1   4   9        0.36       -2.48      1.66 o 
   2   4   9      435.22      380.84     10.24 o 
   3   4   9        0.41       -2.47      3.90 o 
   4   4   9       30.39       30.61      6.53 o 
   5   4   9       10.47       14.04      6.14 o 
  -6   5   9        5.46        2.59      7.51 o 
  -5   5   9       10.55       31.12      9.74 o 
  -4   5   9       67.36       73.95     12.13 o 
  -3   5   9       12.68       16.75      6.89 o 
  -2   5   9       88.13       93.54     10.97 o 
  -1   5   9     1067.32      931.82     25.26 o 
   0   5   9       93.52      108.07      5.01 o 
   1   5   9       47.37       36.37      3.53 o 
   2   5   9      250.43      243.94      8.66 o 
   3   5   9       18.17       17.60      5.47 o 
   4   5   9        0.10        1.86      4.79 o 
  -6   6   9        1.38      -10.05      6.70 o 
  -4   6   9       59.18       72.63     12.59 o 
  -2   6   9       21.52       19.57      7.49 o 
  -1   6   9        5.18        4.35      2.40 o 
   0   6   9      197.76      244.47      7.69 o 
   1   6   9      310.41      306.04      9.53 o 
   2   6   9      393.15      393.60     11.95 o 
   3   6   9       45.09       23.20      8.16 o 
   4   6   9        0.03        0.96      6.84 o 
  -5   7   9        1.25        5.36      7.31 o 
  -4   7   9       38.49       35.39      9.81 o 
  -3   7   9       22.83       16.14      8.53 o 
  -1   7   9      529.52      465.27     24.86 o 
   0   7   9      280.08      361.19      9.89 o 
   1   7   9      153.76      159.96      7.50 o 
   2   7   9       89.04      109.08      9.45 o 
   3   7   9       34.29       34.70      6.92 o 
  -5   8   9       39.71       38.78     11.89 o 
  -4   8   9        0.07       -6.68      5.49 o 
  -2   8   9       75.63       77.06     12.47 o 
  -1   8   9        2.36        4.07      7.49 o 
   0   8   9        5.81        6.13      7.30 o 
   1   8   9       90.98       97.16      6.85 o 
   2   8   9       16.19       12.10      4.78 o 
   3   8   9       18.76       16.50      6.06 o 
  -4   9   9        2.52        1.26      6.95 o 
  -3   9   9        4.79       -0.56      6.16 o 
  -2   9   9        7.22       16.71      8.13 o 
  -1   9   9       28.35       15.96      9.38 o 
   0   9   9       15.42       11.55      9.60 o 
   1   9   9       28.13       28.90      6.32 o 
   2   9   9       78.64      104.05      8.07 o 
  -3  10   9       27.44       24.00     10.00 o 
  -2  10   9        1.91       -9.11      6.07 o 
  -1  10   9        0.11       -2.45      8.29 o 
   0  10   9        1.87       -5.62      8.79 o 
  -1 -11  10        0.88       11.20      9.73 o 
   0 -11  10       11.47       36.68     11.44 o 
   1 -11  10        3.42        4.62      3.76 o 
   2 -11  10       14.15       13.59      4.96 o 
   3 -11  10        0.06        8.27      7.01 o 
  -2 -10  10       18.35       12.04     10.06 o 
  -1 -10  10       68.56       72.61     13.39 o 
   0 -10  10        0.30        5.88      8.74 o 
   1 -10  10      120.34      114.28      7.43 o 
   2 -10  10        0.60        1.95      4.39 o 
   3 -10  10        4.49        8.15      5.36 o 
   4 -10  10       31.25       40.10      8.04 o 
  -3  -9  10       36.35       52.79     12.73 o 
  -2  -9  10        2.97        3.48      8.72 o 
  -1  -9  10        5.89       -1.34      7.64 o 
   0  -9  10        0.52        0.57      2.83 o 
   1  -9  10        9.98        1.37      3.47 o 
   2  -9  10        6.32        6.70      4.46 o 
   3  -9  10        0.32        5.69      4.76 o 
   4  -9  10        0.44        3.93      4.98 o 
  -4  -8  10        9.99        2.75      9.60 o 
  -3  -8  10        6.45        9.51      8.65 o 
  -2  -8  10        8.79        1.10      7.38 o 
  -1  -8  10       88.72       82.86      5.94 o 
   0  -8  10       36.94       40.97      4.45 o 
   1  -8  10        0.44        2.51      3.12 o 
   2  -8  10        0.68       -4.94      3.30 o 
   3  -8  10       55.88       57.49      7.49 o 
   4  -8  10        0.91        4.05      6.78 o 
   5  -8  10        0.19       -4.97      4.47 o 
  -4  -7  10       57.08       76.88     13.18 o 
  -3  -7  10        2.99        0.22      7.09 o 
  -2  -7  10        0.25       -8.85      5.90 o 
  -1  -7  10       23.03       23.25      3.30 o 
   0  -7  10       38.28       50.02      4.42 o 
   1  -7  10      222.43      202.83      7.01 o 
   2  -7  10       98.49      103.63      9.05 o 
   3  -7  10       36.77       34.52      8.36 o 
   4  -7  10        0.10       -5.35      3.57 o 
   5  -7  10        4.95       -4.68      4.84 o 
  -5  -6  10        3.74       11.11      5.55 o 
  -4  -6  10       48.69       53.96     14.46 o 
  -3  -6  10        8.45        1.92      6.69 o 
  -2  -6  10       64.04       68.56      6.45 o 
  -1  -6  10       70.02       67.88      4.32 o 
   0  -6  10       86.04      108.15      6.25 o 
   1  -6  10      203.12      169.00      5.92 o 
   2  -6  10        3.81        6.05      3.45 o 
   3  -6  10       14.61       17.00      4.71 o 
   4  -6  10       22.96       17.32      5.40 o 
   5  -6  10        0.31       -2.43      4.51 o 
  -5  -5  10       38.66       34.45      6.51 o 
  -4  -5  10       75.86       66.81      8.08 o 
  -3  -5  10      249.79      246.51     16.60 o 
  -2  -5  10        0.11        4.36      3.51 o 
  -1  -5  10      253.91      244.49      7.19 o 
   0  -5  10      105.88      136.16      6.66 o 
   1  -5  10      397.45      372.87      8.07 o 
   2  -5  10       33.23       36.47      4.95 o 
   3  -5  10       45.63       41.89      5.74 o 
   4  -5  10       32.10       26.28      5.56 o 
   5  -5  10       59.04       62.98      7.92 o 
   6  -5  10        0.02       -0.37      5.67 o 
  -5  -4  10       15.51       32.30     15.93 o 
  -4  -4  10        0.03        1.60      3.96 o 
  -3  -4  10       36.77       41.17      5.16 o 
  -2  -4  10      546.96      473.18     20.56 o 
  -1  -4  10       16.54       20.66      2.80 o 
   0  -4  10       55.85       59.11      4.68 o 
   1  -4  10       36.71       32.19      4.06 o 
   2  -4  10      735.03      695.89     17.43 o 
   3  -4  10        2.81        3.96      5.92 o 
   4  -4  10        1.27        4.72      3.76 o 
   5  -4  10       38.69       29.99      6.10 o 
   6  -4  10        2.22       -1.81      4.55 o 
  -6  -3  10        0.40        3.01     11.55 o 
  -5  -3  10       68.61       72.39      7.09 o 
  -4  -3  10       26.43       35.02      5.41 o 
  -3  -3  10        6.66        5.09      3.33 o 
  -2  -3  10        2.18        3.91      2.97 o 
  -1  -3  10       18.67        8.38      4.74 o 
   0  -3  10      189.51      258.18      8.48 o 
   1  -3  10      365.03      300.10      9.76 o 
   2  -3  10       61.47       45.63      4.89 o 
   3  -3  10      202.68      220.78      9.77 o 
   4  -3  10       14.60       27.50      5.42 o 
   5  -3  10      162.35      162.15     10.02 o 
   6  -3  10        1.77        1.01      4.39 o 
  -6  -2  10        3.74       11.11      7.79 o 
  -5  -2  10       64.73       52.81      6.20 o 
  -4  -2  10       50.87       49.06      9.20 o 
  -3  -2  10      116.34      121.72      8.76 o 
  -2  -2  10      135.83      131.52      7.33 o 
  -1  -2  10      607.17      488.22     15.47 o 
   0  -2  10        8.94       15.80      2.28 o 
   1  -2  10      182.65      177.48      7.49 o 
   2  -2  10        6.28        1.38      2.47 o 
   3  -2  10        6.64       13.12      3.62 o 
   4  -2  10        5.02        2.05      6.98 o 
   5  -2  10        0.08        2.82      3.84 o 
   6  -2  10       12.57        6.82      4.06 o 
  -5  -1  10       19.36       12.69      8.77 o 
  -4  -1  10        0.70        1.58      2.78 o 
  -3  -1  10        9.61        3.64      3.17 o 
  -2  -1  10      119.10      117.22      8.38 o 
  -1  -1  10      796.49      740.06     17.37 o 
   0  -1  10       40.61       43.15      4.16 o 
   1  -1  10     1194.11     1261.31     18.28 o 
   2  -1  10      602.17      601.65     11.12 o 
   3  -1  10        8.08        7.41      3.34 o 
   4  -1  10      304.73      279.54     14.07 o 
   5  -1  10        2.59        2.93      3.85 o 
   6  -1  10        1.55        6.87      7.08 o 
  -5   0  10       11.90       14.87      3.80 o 
  -4   0  10       19.53       19.17      3.28 o 
  -3   0  10      120.86      125.40      9.90 o 
  -2   0  10      520.05      464.97     11.86 o 
  -1   0  10       26.78       29.01      5.81 o 
   0   0  10     2148.17     2820.88     46.88 o 
   1   0  10        0.02        0.28      1.73 o 
   2   0  10      388.48      375.29     11.03 o 
   3   0  10        3.51        5.11      5.03 o 
   4   0  10       75.49       74.61      8.42 o 
   5   0  10      207.95      217.72     12.72 o 
  -6   1  10       12.70       15.89     10.20 o 
  -5   1  10       13.75       19.93      9.16 o 
  -4   1  10       15.60       12.03      3.92 o 
  -3   1  10      140.34      133.24      6.32 o 
  -2   1  10      318.33      320.69     12.31 o 
  -1   1  10      303.50      237.99     12.82 o 
   0   1  10      324.11      349.10     16.87 o 
   1   1  10       70.34       83.82      5.64 o 
   2   1  10        0.24       -1.57      2.21 o 
   3   1  10       49.75       47.56      4.25 o 
   4   1  10       24.32       22.40      3.43 o 
   5   1  10       70.73       74.27     11.13 o 
  -6   2  10       36.47       62.82     13.62 o 
  -5   2  10       14.84        9.61      7.62 o 
  -4   2  10        0.75       -1.41      5.76 o 
  -3   2  10       12.05       20.44      2.70 o 
  -2   2  10      122.03      109.21      4.43 o 
  -1   2  10     1925.92     1748.08     46.49 o 
   0   2  10     2120.27     2901.44     68.94 o 
   1   2  10      254.42      218.00      8.76 o 
   2   2  10       39.98       48.79      5.53 o 
   3   2  10       74.19       75.30      6.01 o 
   4   2  10       56.60       59.09     13.18 o 
   5   2  10       15.12       15.09      6.83 o 
  -6   3  10        6.30        3.89      7.94 o 
  -5   3  10        0.69       -4.01      5.98 o 
  -4   3  10       12.19       10.16      7.43 o 
  -3   3  10        0.00       -3.09      4.38 o 
  -2   3  10        0.03        1.49      4.43 o 
  -1   3  10      179.37      187.00      6.08 o 
   0   3  10       98.22      127.25      7.13 o 
   1   3  10       80.86       77.90      4.09 o 
   2   3  10      847.33      781.97     15.30 o 
   3   3  10      897.28      895.94     18.01 o 
   4   3  10       36.31       45.28     10.20 o 
   5   3  10        2.82       -1.70      4.97 o 
  -6   4  10        0.09        1.90      9.04 o 
  -5   4  10        5.72       -6.97      5.52 o 
  -4   4  10       78.44       79.86     12.10 o 
  -3   4  10        2.00       10.91      6.88 o 
  -2   4  10      391.11      335.35     18.47 o 
  -1   4  10        1.63        3.95      2.10 o 
   0   4  10        6.59        5.85      2.26 o 
   1   4  10       11.27        9.26      2.56 o 
   2   4  10       48.84       51.55      4.96 o 
   3   4  10       76.30       79.67      7.85 o 
   4   4  10       22.24       24.86      6.11 o 
  -6   5  10        5.04        4.71      8.81 o 
  -5   5  10        1.65       -2.48      5.82 o 
  -4   5  10      141.05      146.88     15.24 o 
  -3   5  10       24.95       44.87      9.33 o 
  -2   5  10       51.84       58.71      9.77 o 
  -1   5  10       37.83       40.91      3.02 o 
   0   5  10       90.01       91.88      4.98 o 
   1   5  10      515.92      453.10     10.64 o 
   2   5  10      716.95      684.90     13.24 o 
   3   5  10       85.48       93.09      8.74 o 
   4   5  10       38.65       48.48      7.57 o 
  -6   6  10        0.01       -8.27      7.50 o 
  -4   6  10        3.01       -9.18      6.12 o 
  -3   6  10        1.49       15.85      7.42 o 
  -2   6  10        0.19        3.79      6.44 o 
  -1   6  10       17.77       20.30      7.95 o 
   0   6  10      167.27      212.15      8.74 o 
   1   6  10       11.53        5.75      3.07 o 
   2   6  10      251.99      257.20     10.07 o 
   3   6  10       76.23       87.24      8.63 o 
   4   6  10       19.76       32.89      7.41 o 
  -5   7  10        1.50        3.75      7.02 o 
  -4   7  10       40.19       41.87     11.19 o 
  -3   7  10        0.07       -7.06      4.71 o 
  -2   7  10       26.74       24.02      9.10 o 
  -1   7  10       35.03       36.10     10.41 o 
   0   7  10      120.08      183.18     11.14 o 
   1   7  10        4.07        7.89      3.75 o 
   2   7  10       94.09       83.36      6.94 o 
   3   7  10        1.29        4.36      5.44 o 
  -5   8  10        0.07        8.15      8.77 o 
  -4   8  10        2.71        3.87      6.99 o 
  -3   8  10        6.28       36.37     10.10 o 
  -2   8  10        3.61       -9.00      6.00 o 
  -1   8  10      281.31      252.40     20.15 o 
   0   8  10        2.07       -4.96      7.70 o 
   1   8  10        1.90       -1.36      3.41 o 
   2   8  10        0.01       -1.29      3.76 o 
  -4   9  10        0.12        0.06      6.72 o 
  -3   9  10        1.83        9.05      7.80 o 
  -2   9  10        0.02      -10.83      7.22 o 
  -1   9  10       29.43       21.76     10.52 o 
   0   9  10        1.98       -7.19      8.82 o 
   1   9  10       47.61       36.56     12.85 o 
  -3  10  10       25.70       40.09     12.03 o 
  -2  10  10       37.36       66.98     13.80 o 
  -1  10  10        0.97       -6.28      9.37 o 
   0  10  10       16.70       11.52     11.37 o 
  -1 -11  11        5.37        3.42      9.73 o 
   0 -11  11        0.22       -4.90      8.39 o 
   1 -11  11       17.41       21.01      4.95 o 
   2 -11  11        0.24       -5.54      3.70 o 
  -2 -10  11        0.94        6.40      9.42 o 
  -1 -10  11       11.87       15.24      9.63 o 
   0 -10  11       10.25       26.48     10.80 o 
   1 -10  11       34.74       33.93      5.16 o 
   2 -10  11        3.49       -2.64      3.57 o 
   3 -10  11        1.03        6.76      4.86 o 
  -3  -9  11       27.92       42.20     12.35 o 
  -2  -9  11       78.82       88.41     13.93 o 
  -1  -9  11        6.78       10.66      8.55 o 
   0  -9  11        5.87        9.22      4.02 o 
   1  -9  11       23.50       20.76      4.39 o 
   2  -9  11        6.26        8.96      4.78 o 
   3  -9  11       23.82       26.19      8.71 o 
   4  -9  11        2.80        5.65      5.51 o 
  -4  -8  11        4.20       21.62     10.61 o 
  -3  -8  11        2.24       13.42      8.67 o 
  -2  -8  11       24.06       10.37      8.43 o 
  -1  -8  11       47.36       40.18      4.08 o 
   0  -8  11       33.23       47.46      4.70 o 
   1  -8  11        4.69        7.65      3.88 o 
   2  -8  11        5.47        0.57      3.86 o 
   3  -8  11       26.96       22.02      5.68 o 
   4  -8  11        3.00        4.37      4.79 o 
   5  -8  11        0.97       -3.04      4.99 o 
  -4  -7  11        2.13       13.96      9.11 o 
  -3  -7  11       43.10       36.42     10.58 o 
  -2  -7  11      196.40      171.34     15.26 o 
  -1  -7  11        5.20        1.52      2.38 o 
   0  -7  11       16.32        9.34      3.16 o 
   1  -7  11        4.67        2.37      3.23 o 
   2  -7  11      193.12      160.45     11.04 o 
   3  -7  11       43.32       37.79      6.37 o 
   4  -7  11        4.53       -4.62      6.55 o 
   5  -7  11        1.81        1.33      4.96 o 
  -5  -6  11       21.64       22.49      6.57 o 
  -4  -6  11        0.69       -8.21      5.47 o 
  -3  -6  11        5.76       -0.19      6.91 o 
  -2  -6  11       45.62       51.67      7.92 o 
  -1  -6  11      296.84      290.42      8.42 o 
   0  -6  11      183.43      208.97      9.42 o 
   1  -6  11       10.82       14.85      3.93 o 
   2  -6  11       37.35       39.51      8.72 o 
   3  -6  11       42.55       35.97      5.84 o 
   4  -6  11        0.02       -0.32      5.74 o 
   5  -6  11       15.72       18.56      6.20 o 
  -5  -5  11        1.52       -6.51      4.34 o 
  -4  -5  11       20.09       19.92      8.51 o 
  -3  -5  11       12.27       12.76      7.49 o 
  -2  -5  11       51.16       43.72      7.52 o 
  -1  -5  11        4.33        6.00      2.49 o 
   0  -5  11      232.09      273.38     11.49 o 
   1  -5  11        0.01        0.14      1.40 o 
   2  -5  11      213.68      195.59      9.45 o 
   3  -5  11       64.73       54.30      6.96 o 
   4  -5  11        0.84       -2.05      6.17 o 
   5  -5  11      114.98      145.69     21.09 o 
  -5  -4  11       65.40       72.58      7.43 o 
  -4  -4  11      101.74       83.82     11.27 o 
  -3  -4  11      194.80      175.91      8.75 o 
  -2  -4  11       46.69       58.15      5.90 o 
  -1  -4  11     1249.50     1163.28     18.17 o 
   0  -4  11       74.37       66.73      5.08 o 
   1  -4  11        2.68        3.74      2.81 o 
   2  -4  11      387.12      428.54     13.55 o 
   3  -4  11      155.82      142.66      8.58 o 
   4  -4  11       53.38       58.22      6.85 o 
   5  -4  11      111.47      129.21     11.78 o 
  -6  -3  11        4.86       -0.64      7.73 o 
  -5  -3  11       32.40       33.15     19.02 o 
  -4  -3  11        0.41       -5.97      8.56 o 
  -3  -3  11      104.81      114.89      7.09 o 
  -2  -3  11        1.24        4.23      3.27 o 
  -1  -3  11       47.71       31.39      6.62 o 
   0  -3  11      350.27      451.08     12.10 o 
   1  -3  11        5.18        9.51      3.14 o 
   2  -3  11      128.58      120.08      7.20 o 
   3  -3  11        7.55        4.94      3.44 o 
   4  -3  11       37.92       58.50      6.58 o 
   5  -3  11       35.92       36.91      9.10 o 
   6  -3  11        1.08        2.11      5.54 o 
  -5  -2  11        8.68        9.52      4.26 o 
  -4  -2  11        5.31        9.79      5.92 o 
  -3  -2  11       66.77       66.08      7.24 o 
  -2  -2  11       60.35       53.54      4.38 o 
  -1  -2  11        0.99        0.25      2.53 o 
   0  -2  11      235.16      259.40      6.71 o 
   1  -2  11     1516.33     1318.63     39.21 o 
   2  -2  11      259.50      239.03      9.40 o 
   3  -2  11        2.52        1.31      2.98 o 
   4  -2  11       96.17       95.42      7.78 o 
   5  -2  11        6.86       10.04      4.60 o 
  -5  -1  11        3.25       12.55      3.78 o 
  -4  -1  11       28.45       31.73      6.46 o 
  -3  -1  11      101.87      110.65      7.24 o 
  -2  -1  11        0.38       -3.22      3.52 o 
  -1  -1  11      820.71      750.38     18.03 o 
   0  -1  11      907.31     1102.53     22.19 o 
   1  -1  11       24.27       32.67      2.83 o 
   2  -1  11      111.56      125.14      4.85 o 
   3  -1  11       74.26       77.51      6.21 o 
   4  -1  11        3.23        7.19      3.78 o 
   5  -1  11        8.85       14.19     12.49 o 
  -6   0  11        0.03       -1.16      8.76 o 
  -5   0  11        0.79        9.30      8.49 o 
  -4   0  11       66.96       76.69      6.71 o 
  -3   0  11       42.90       52.06      7.83 o 
  -2   0  11      158.02      153.28      6.90 o 
  -1   0  11      156.69      138.77      7.41 o 
   0   0  11        6.34        9.19      2.95 o 
   1   0  11      196.51      193.72      7.82 o 
   2   0  11      180.25      166.59      5.95 o 
   3   0  11       50.89       64.98     14.99 o 
   4   0  11       52.32       51.52      5.86 o 
   5   0  11        4.26        6.35      3.89 o 
  -6   1  11        0.62        6.57      9.19 o 
  -5   1  11       43.79       57.85     12.66 o 
  -4   1  11       18.02       12.87      7.94 o 
  -3   1  11      378.43      380.45     10.91 o 
  -2   1  11      223.90      200.46      7.62 o 
  -1   1  11      690.82      562.97     21.11 o 
   0   1  11      372.82      503.93     13.97 o 
   1   1  11     1017.04      958.32     21.03 o 
   2   1  11        8.57       11.90      4.48 o 
   3   1  11     1278.24     1233.90     28.55 o 
   4   1  11       34.97       32.28      4.16 o 
   5   1  11       42.37       69.53     11.08 o 
  -6   2  11       15.80       15.80      9.75 o 
  -5   2  11       36.00       36.48     10.51 o 
  -4   2  11       96.35      100.06     13.98 o 
  -3   2  11       13.84       17.33      7.14 o 
  -2   2  11      202.92      192.74     17.59 o 
  -1   2  11        3.37        5.27      4.60 o 
   0   2  11      122.41      131.00      7.41 o 
   1   2  11       18.64       17.51      3.81 o 
   2   2  11      352.08      367.05     10.30 o 
   3   2  11       22.97       20.65      4.56 o 
   4   2  11      334.61      335.49     21.44 o 
   5   2  11        3.16       11.62      5.83 o 
  -6   3  11        0.25       -8.27      7.03 o 
  -5   3  11       19.83       18.57      8.94 o 
  -4   3  11       12.61       14.44      8.69 o 
  -3   3  11       59.26       46.24      9.36 o 
  -2   3  11      145.57      142.83     12.28 o 
  -1   3  11       32.09       34.58      7.04 o 
   0   3  11      123.35      164.06      6.86 o 
   1   3  11       30.87       28.64      3.17 o 
   2   3  11      124.78      130.25      6.64 o 
   3   3  11       14.66       10.96      4.09 o 
   4   3  11        5.21        7.35      5.26 o 
   5   3  11        2.62        0.74      5.31 o 
  -6   4  11        1.23       -2.74      7.65 o 
  -5   4  11        0.95        1.20      7.46 o 
  -4   4  11       12.08       17.61      8.89 o 
  -3   4  11        6.20       15.01      7.39 o 
  -2   4  11      159.65      162.56     13.11 o 
  -1   4  11      167.65      173.87      6.33 o 
   0   4  11       34.85       34.70      5.12 o 
   1   4  11      305.49      270.26      7.40 o 
   2   4  11       14.92       17.17      3.48 o 
   3   4  11       92.78       87.86      8.14 o 
   4   4  11       20.55       20.08      6.08 o 
  -6   5  11        0.73        3.13      7.94 o 
  -5   5  11        6.06       16.31      8.37 o 
  -4   5  11       13.08       23.70      8.73 o 
  -3   5  11        0.03       10.55      7.26 o 
  -2   5  11       22.73       20.61      7.76 o 
  -1   5  11       62.11       44.82      3.95 o 
   0   5  11        5.70        2.01      2.56 o 
   1   5  11        1.94        1.25      2.83 o 
   2   5  11       46.32       42.44      4.62 o 
   3   5  11        4.07       -3.95      4.21 o 
   4   5  11       29.80       15.45      7.34 o 
  -5   6  11        6.50        9.21      8.37 o 
  -4   6  11       47.17       44.91     11.79 o 
  -3   6  11       36.33       39.61      9.81 o 
  -2   6  11       25.03       15.68      8.11 o 
  -1   6  11       65.11       60.34     11.48 o 
   0   6  11       48.04       60.67      5.81 o 
   1   6  11      160.90      165.44      6.66 o 
   2   6  11       71.30       84.82      7.79 o 
   3   6  11       26.25       32.13      5.71 o 
  -5   7  11       10.74       -8.57      5.84 o 
  -4   7  11        9.22       13.22      8.69 o 
  -3   7  11       13.68       -1.69      6.79 o 
  -2   7  11      174.30      159.37     16.05 o 
  -1   7  11      271.51      220.10     18.50 o 
   0   7  11       42.53       68.03     12.98 o 
   1   7  11      236.01      221.93     12.50 o 
   2   7  11       47.08       48.94      6.04 o 
   3   7  11        2.20        0.76      4.42 o 
  -5   8  11        0.07       -4.90      7.07 o 
  -4   8  11        0.80        8.18      7.63 o 
  -3   8  11       17.71       16.98      8.89 o 
  -2   8  11        0.64        1.02      7.18 o 
  -1   8  11        8.20       18.88      9.64 o 
   0   8  11        9.14        8.05      9.23 o 
   1   8  11       60.78       64.08      6.13 o 
   2   8  11       30.00       28.21      5.59 o 
  -4   9  11        0.29       -0.29      7.29 o 
  -3   9  11        2.22       20.84      9.28 o 
  -2   9  11      147.60      119.17     16.64 o 
  -1   9  11        0.80       -2.69      8.42 o 
   0   9  11       30.87       53.80     14.02 o 
   1   9  11       16.77       26.36     11.40 o 
  -1  10  11        0.25        4.70     10.07 o 
   0 -11  12        4.77        4.63      9.43 o 
   1 -11  12        9.64       10.03      4.57 o 
   2 -11  12        1.37       -6.30      4.20 o 
  -2 -10  12        5.44       17.61     10.94 o 
  -1 -10  12       12.10        4.82      9.02 o 
   0 -10  12        2.75       13.71      9.72 o 
   1 -10  12        2.93        2.13      3.56 o 
   2 -10  12       14.25       17.86      5.79 o 
   3 -10  12       16.19       28.84     10.50 o 
  -3  -9  12       57.17       70.81     14.06 o 
  -2  -9  12       10.89       18.17      9.56 o 
  -1  -9  12       75.09       81.86     13.40 o 
   0  -9  12        1.69       -0.26      2.91 o 
   1  -9  12        0.10       -3.02      4.86 o 
   2  -9  12        0.00       -3.20      3.63 o 
   3  -9  12        3.97        2.42      4.67 o 
   4  -9  12        0.16       -3.23      7.29 o 
  -4  -8  12       22.01       10.75     10.60 o 
  -3  -8  12       21.13       26.23     10.27 o 
  -2  -8  12       40.07       39.11     10.63 o 
  -1  -8  12        0.11       -1.82      3.42 o 
   0  -8  12      111.96      137.33      6.95 o 
   1  -8  12       52.95       53.77      6.29 o 
   2  -8  12       16.12        9.18      4.55 o 
   3  -8  12      114.24      122.96     17.82 o 
   4  -8  12        0.89        3.23      4.93 o 
  -4  -7  12        4.89      -10.32      6.88 o 
  -3  -7  12       10.63        8.01      8.68 o 
  -2  -7  12       72.22       87.78     11.97 o 
  -1  -7  12       80.94       60.83      4.82 o 
   0  -7  12       21.38       17.59      3.54 o 
   1  -7  12        0.46       -1.53      3.19 o 
   2  -7  12        7.96        3.00      3.97 o 
   3  -7  12       49.76       42.29      6.45 o 
   4  -7  12       23.02       28.25      7.13 o 
   5  -7  12        1.23        0.27      4.85 o 
  -5  -6  12       25.85       29.46     10.18 o 
  -4  -6  12       10.93       18.38      9.19 o 
  -3  -6  12       64.25       58.64     11.12 o 
  -2  -6  12       15.80       17.15     11.47 o 
  -1  -6  12       14.49       10.78      2.96 o 
   0  -6  12       51.23       56.57      5.39 o 
   1  -6  12      111.78      108.50      7.53 o 
   2  -6  12       17.95       18.14      4.76 o 
   3  -6  12        1.44       -3.21      3.42 o 
   4  -6  12        4.61       -5.32      3.55 o 
   5  -6  12        5.90        2.36      8.88 o 
  -5  -5  12        1.21       -1.45      7.39 o 
  -4  -5  12       48.58       46.00     10.31 o 
  -3  -5  12       93.90       87.50     11.73 o 
  -2  -5  12      152.27      150.29      8.71 o 
  -1  -5  12        1.96       -0.64      2.10 o 
   0  -5  12        8.65        6.63      3.20 o 
   1  -5  12       80.84       77.70      7.73 o 
   2  -5  12       14.36       14.20      4.13 o 
   3  -5  12        2.38       -4.43      3.18 o 
   4  -5  12        3.61        6.22      7.22 o 
   5  -5  12      117.12      148.37     15.69 o 
  -5  -4  12       43.46       66.77     11.28 o 
  -4  -4  12        0.53        2.39      5.66 o 
  -3  -4  12        0.79        4.14      3.93 o 
  -2  -4  12       56.77       64.47      6.29 o 
  -1  -4  12      218.43      197.94      9.26 o 
   0  -4  12       47.85       58.24      4.95 o 
   1  -4  12        7.81        5.13      2.94 o 
   2  -4  12        5.19        3.68      3.11 o 
   3  -4  12        3.26        2.05      3.58 o 
   4  -4  12       17.69       25.37      5.51 o 
   5  -4  12        3.11        6.79      4.82 o 
  -6  -3  12        0.00        2.35      8.43 o 
  -5  -3  12        5.16        5.97      6.60 o 
  -4  -3  12      162.19      137.14     12.34 o 
  -3  -3  12        5.43        5.28      3.69 o 
  -2  -3  12      194.95      201.41      9.01 o 
  -1  -3  12       77.42       86.24      9.78 o 
   0  -3  12      109.48      108.36      6.23 o 
   1  -3  12       52.55       54.70      5.05 o 
   2  -3  12      396.30      378.74     12.65 o 
   3  -3  12       11.95       11.44      3.93 o 
   4  -3  12       14.08       25.12      5.38 o 
   5  -3  12        1.73       -5.06      3.75 o 
  -5  -2  12        6.59       -1.79      8.59 o 
  -4  -2  12        7.00        1.20      4.63 o 
  -3  -2  12       73.51       79.22      6.53 o 
  -2  -2  12        0.94        2.75      2.61 o 
  -1  -2  12      271.78      270.96      9.93 o 
   0  -2  12      189.61      231.43      8.37 o 
   1  -2  12      450.58      444.30     14.40 o 
   2  -2  12       36.29       37.87      4.76 o 
   3  -2  12      159.96      141.52      8.09 o 
   4  -2  12      233.47      227.99     11.04 o 
   5  -2  12        3.54        4.89      4.42 o 
  -5  -1  12       10.12       12.42      5.54 o 
  -4  -1  12      105.78      103.49      8.20 o 
  -3  -1  12        5.85        0.28      3.89 o 
  -2  -1  12       51.47       57.86      4.51 o 
  -1  -1  12      302.52      258.51     10.02 o 
   0  -1  12      226.37      234.47      9.47 o 
   1  -1  12       36.78       39.55      3.15 o 
   2  -1  12       91.88       79.68      4.28 o 
   3  -1  12        0.97       -1.01      2.88 o 
   4  -1  12        5.32       -0.35      3.37 o 
   5  -1  12        0.08        1.57      3.87 o 
  -6   0  12       29.39       39.73     13.27 o 
  -5   0  12        6.75       10.24      9.14 o 
  -4   0  12        0.03       -0.32      3.72 o 
  -3   0  12      263.50      235.11      9.49 o 
  -2   0  12      191.09      165.50      7.35 o 
  -1   0  12      297.98      268.87     10.27 o 
   0   0  12        6.16        8.38      3.12 o 
   1   0  12      271.84      231.55      8.88 o 
   2   0  12      441.00      392.87      9.45 o 
   3   0  12      148.04      147.51      8.17 o 
   4   0  12       20.55       28.51      4.84 o 
   5   0  12       12.64       18.07      8.08 o 
  -6   1  12        4.41       -0.98      8.88 o 
  -5   1  12        6.31        2.58      7.89 o 
  -4   1  12       21.86       24.24      9.32 o 
  -3   1  12       45.14       51.69      4.82 o 
  -2   1  12       21.65       12.88      3.23 o 
  -1   1  12        0.30        0.43      3.90 o 
   0   1  12      324.41      458.68     13.58 o 
   1   1  12      179.34      161.54     15.55 o 
   2   1  12       33.15       41.10      5.24 o 
   3   1  12      387.24      360.57     12.12 o 
   4   1  12       40.54       35.48      7.72 o 
   5   1  12        1.01       -2.31      5.85 o 
  -6   2  12        9.17       23.29     11.01 o 
  -5   2  12        0.31       -3.78      7.22 o 
  -4   2  12        0.72        0.62      7.02 o 
  -3   2  12      257.12      226.84     16.79 o 
  -2   2  12        3.30        2.90      2.36 o 
  -1   2  12      166.34      138.70     10.86 o 
   0   2  12      389.17      493.98     20.29 o 
   1   2  12        0.51        1.82      3.14 o 
   2   2  12       56.29       58.66      9.11 o 
   3   2  12       12.03        3.83      3.21 o 
   4   2  12       20.54       20.39      5.68 o 
   5   2  12        0.51       -2.22      6.23 o 
  -6   3  12        8.10      -12.49      8.33 o 
  -5   3  12        5.63        5.88      7.80 o 
  -4   3  12        3.78        3.79      7.68 o 
  -3   3  12       61.48       39.01      9.48 o 
  -2   3  12       24.45       22.23      7.28 o 
  -1   3  12      248.38      204.30     13.75 o 
   0   3  12      184.86      219.12     14.07 o 
   1   3  12       31.24       32.57      3.89 o 
   2   3  12       40.00       45.13      4.20 o 
   3   3  12      164.91      188.33      8.64 o 
   4   3  12        4.13        3.66      5.11 o 
  -6   4  12        5.45       10.85      8.77 o 
  -5   4  12        0.58        0.00      6.66 o 
  -4   4  12        7.18        7.22      7.33 o 
  -3   4  12       79.26       88.69     12.40 o 
  -2   4  12       25.38       32.06      8.23 o 
  -1   4  12      239.18      246.96     11.54 o 
   0   4  12        1.74        0.42      2.90 o 
   1   4  12       24.82       20.03      4.53 o 
   2   4  12      320.62      298.01      8.84 o 
   3   4  12        0.08        1.27      4.54 o 
   4   4  12        8.01        8.45      5.38 o 
  -6   5  12        0.77       13.02      8.59 o 
  -5   5  12        9.27       21.57     10.29 o 
  -4   5  12        0.19        3.26      6.34 o 
  -2   5  12        7.00        2.78      6.10 o 
  -1   5  12      114.09      102.14     12.64 o 
   0   5  12        0.21       -1.74      2.50 o 
   1   5  12      507.90      456.90     10.92 o 
   2   5  12        1.55       -2.90      3.24 o 
   3   5  12        5.57        1.60      4.13 o 
   4   5  12        0.44       -3.29      8.41 o 
  -5   6  12        0.04        3.87      7.91 o 
  -4   6  12        0.51        6.08      6.82 o 
  -3   6  12        2.66        5.29      6.90 o 
  -2   6  12        8.69        5.26      7.55 o 
  -1   6  12       11.40       10.94      8.15 o 
   0   6  12      107.16      150.23      6.66 o 
   1   6  12       15.41       16.71      3.43 o 
   2   6  12       48.83       42.09      5.64 o 
   3   6  12       27.43       20.29      5.29 o 
  -5   7  12       20.50        2.44     10.01 o 
  -4   7  12        1.00       10.11      7.31 o 
  -3   7  12        2.46       19.24      8.97 o 
  -2   7  12      163.22      126.89     15.71 o 
  -1   7  12        1.25       -1.62      7.79 o 
   0   7  12       62.76       83.19     13.68 o 
   1   7  12      183.36      186.52      8.61 o 
   2   7  12        0.51        2.50      3.93 o 
  -4   8  12        0.23       -6.16      7.14 o 
  -3   8  12        0.00       -8.92      5.95 o 
  -2   8  12       73.08       64.27     13.42 o 
  -1   8  12        0.97        1.88      7.74 o 
   0   8  12        5.15        8.07      9.05 o 
   1   8  12       45.32       45.60     13.18 o 
   2   8  12       27.62       25.03      5.44 o 
  -3   9  12        2.53        6.12      6.86 o 
  -2   9  12        0.17        7.31      9.28 o 
  -1   9  12        9.58        8.94     10.73 o 
   0   9  12        1.68        8.15     10.25 o 
   0 -11  13       11.96       12.04     10.86 o 
   1 -11  13        2.17        4.28      3.89 o 
  -2 -10  13        0.13        6.20     10.41 o 
  -1 -10  13       30.52       28.69     11.32 o 
   0 -10  13        2.31       17.16     10.18 o 
   1 -10  13       16.69       16.13      4.68 o 
   2 -10  13        0.50       -5.78      4.12 o 
   3 -10  13       10.02       11.87      7.85 o 
  -3  -9  13       18.97       21.32     10.96 o 
  -2  -9  13        0.01        4.68      8.80 o 
  -1  -9  13        8.19        6.38      8.35 o 
   0  -9  13        3.62        0.81      3.19 o 
   1  -9  13       13.92       14.12      4.33 o 
   2  -9  13        1.07       -1.10      4.30 o 
   3  -9  13        6.98        8.77      4.69 o 
   4  -9  13        2.12        4.88      4.89 o 
  -3  -8  13       83.95       99.42     15.13 o 
  -2  -8  13       34.08       33.09     10.25 o 
  -1  -8  13        0.02       -2.54      2.35 o 
   0  -8  13        3.39       -2.15      4.68 o 
   1  -8  13        4.44        6.79      3.90 o 
   2  -8  13       44.96       63.84     14.07 o 
   3  -8  13       15.15       14.80      6.47 o 
   4  -8  13        3.03       10.55      5.52 o 
  -4  -7  13       14.72        7.06      8.78 o 
  -3  -7  13       18.02        9.96      9.01 o 
  -2  -7  13       16.67       20.92      8.68 o 
  -1  -7  13      169.96      152.51      6.87 o 
   0  -7  13        3.87       -2.46      2.67 o 
   1  -7  13       59.36       54.22      6.27 o 
   2  -7  13       55.22       52.89     12.07 o 
   3  -7  13       37.52       43.25     10.30 o 
   4  -7  13        0.15        3.23      4.73 o 
   5  -7  13       20.60       21.44     10.63 o 
  -4  -6  13        0.63        5.77      7.72 o 
  -3  -6  13       12.09       12.32      8.13 o 
  -2  -6  13       29.29       21.44      5.52 o 
  -1  -6  13        0.01       -1.57      2.45 o 
   0  -6  13      171.14      202.20      9.14 o 
   1  -6  13        0.06       -2.13      2.90 o 
   2  -6  13       36.46       46.31      9.20 o 
   3  -6  13       16.51       20.58      5.18 o 
   4  -6  13        4.12       10.93      4.98 o 
   5  -6  13        0.52       -2.86      4.55 o 
  -5  -5  13        1.97       10.54      8.54 o 
  -4  -5  13       25.43       43.93      9.89 o 
  -3  -5  13       60.87       64.90     10.60 o 
  -2  -5  13       37.91       23.99      5.34 o 
  -1  -5  13      131.79      100.13      5.57 o 
   0  -5  13       56.03       56.55      6.87 o 
   1  -5  13       64.34       69.43      6.23 o 
   2  -5  13      250.25      238.29     10.97 o 
   3  -5  13       66.77       62.09      6.95 o 
   4  -5  13       29.53       29.22      5.95 o 
   5  -5  13       44.09       44.64      7.57 o 
  -5  -4  13        2.52       21.28      8.78 o 
  -4  -4  13       21.04       22.85      7.71 o 
  -3  -4  13        1.15        3.26      4.45 o 
  -2  -4  13        0.39        0.36      3.56 o 
  -1  -4  13       18.22        9.96      5.93 o 
   0  -4  13      334.25      368.03     11.71 o 
   1  -4  13      512.62      448.10     18.45 o 
   2  -4  13        2.22       -0.22      3.01 o 
   3  -4  13        0.20       -2.65      3.25 o 
   4  -4  13       42.49       37.66      8.07 o 
   5  -4  13        2.50        7.09      5.41 o 
  -5  -3  13       27.22       43.21      8.94 o 
  -4  -3  13       17.27       23.31      7.17 o 
  -3  -3  13       50.29       48.58      5.91 o 
  -2  -3  13       17.17       17.52      4.28 o 
  -1  -3  13        8.78       15.07      5.96 o 
   0  -3  13        1.63        6.96      5.23 o 
   1  -3  13       41.20       31.70      4.48 o 
   2  -3  13       82.43       67.93      6.22 o 
   3  -3  13       38.45       33.74      6.43 o 
   4  -3  13       64.59       71.33      9.33 o 
   5  -3  13        6.51        6.08      4.89 o 
  -5  -2  13       22.96       25.24      6.58 o 
  -4  -2  13        0.01        5.18      3.01 o 
  -3  -2  13       34.40       28.54      7.23 o 
  -2  -2  13      260.90      245.87     10.60 o 
  -1  -2  13       43.05       41.48      4.86 o 
   0  -2  13      252.45      295.69      9.87 o 
   1  -2  13      393.24      365.90      8.20 o 
   2  -2  13       11.61       12.26      4.04 o 
   3  -2  13       59.67       59.65      6.31 o 
   4  -2  13      174.79      169.01      9.91 o 
   5  -2  13        4.07        5.58      4.52 o 
  -5  -1  13       13.11       26.56     11.35 o 
  -4  -1  13       34.33       40.18      6.04 o 
  -3  -1  13        2.59        1.39      3.50 o 
  -2  -1  13       76.85       80.15      7.34 o 
  -1  -1  13        4.92        4.60      3.40 o 
   0  -1  13       18.07       11.86      3.42 o 
   1  -1  13      187.23      154.73      5.62 o 
   2  -1  13      288.14      247.36     17.49 o 
   3  -1  13      133.93      118.91      7.65 o 
   4  -1  13       37.85       49.37      8.59 o 
   5  -1  13        5.79       13.28      4.95 o 
  -6   0  13        3.22       -0.32      9.59 o 
  -5   0  13        6.78       10.31      9.52 o 
  -4   0  13        0.46        3.10      6.67 o 
  -3   0  13       17.54       16.15      4.16 o 
  -2   0  13       17.93       13.85      3.67 o 
  -1   0  13      645.94      577.19     18.46 o 
   0   0  13      470.33      563.45     15.25 o 
   1   0  13        1.98        1.03      2.82 o 
   2   0  13       49.89       41.01      3.82 o 
   3   0  13       20.26       15.71      5.32 o 
   4   0  13       14.66       16.05      4.52 o 
   5   0  13       27.99       30.89      9.14 o 
  -6   1  13        0.24       -6.33      8.27 o 
  -5   1  13       39.53       46.44     12.26 o 
  -4   1  13       22.68       24.82      9.70 o 
  -3   1  13       71.56       80.32      5.80 o 
  -2   1  13      144.96      135.10      6.64 o 
  -1   1  13       14.95       19.40      5.94 o 
   0   1  13       43.09       50.91      5.37 o 
   1   1  13        0.70        0.10      2.87 o 
   2   1  13       76.00       75.47     10.87 o 
   3   1  13       71.90       82.14     13.44 o 
   4   1  13       22.20       22.36      3.90 o 
   5   1  13        0.79        1.32      6.72 o 
  -6   2  13        0.00       -9.69      7.46 o 
  -5   2  13        0.13       -0.86      8.02 o 
  -4   2  13       15.52        9.98      8.11 o 
  -3   2  13       61.29       63.62     11.16 o 
  -2   2  13       15.14       20.80      7.04 o 
  -1   2  13       51.14       59.84      8.34 o 
   0   2  13        0.30        4.23      3.57 o 
   1   2  13      106.88      100.60      7.31 o 
   2   2  13       78.21       82.80      7.34 o 
   3   2  13       55.12       53.40      5.38 o 
   4   2  13        0.45       -2.19      5.91 o 
  -6   3  13        0.19      -10.44      7.96 o 
  -5   3  13        5.93        3.71      7.83 o 
  -4   3  13        9.40       11.70      8.48 o 
  -3   3  13        0.98       26.47      8.67 o 
  -2   3  13       14.77       18.97      7.29 o 
  -1   3  13      121.12      103.47     10.49 o 
   0   3  13       62.95       76.70      7.19 o 
   1   3  13        0.11       -3.61      2.41 o 
   2   3  13      378.29      348.68     10.75 o 
   3   3  13        5.29        6.35      4.15 o 
   4   3  13       12.92       17.33      6.10 o 
  -6   4  13        2.64       34.26     11.28 o 
  -5   4  13        0.58       -9.41      6.27 o 
  -4   4  13        6.07        5.35      7.07 o 
  -3   4  13        9.37        8.03      6.84 o 
  -2   4  13       21.28       18.02      7.57 o 
  -1   4  13      335.64      289.81     17.72 o 
   0   4  13        4.43        6.95      3.41 o 
   1   4  13       31.95       29.93      3.69 o 
   2   4  13        0.22        2.42      2.75 o 
   3   4  13       51.77       65.95      6.52 o 
   4   4  13       21.33       14.88      7.25 o 
  -5   5  13       17.10        6.55      8.43 o 
  -4   5  13        1.84        2.35      7.27 o 
  -3   5  13       39.80       30.12      9.89 o 
  -2   5  13       41.77       43.85     10.21 o 
  -1   5  13        1.30       -8.35      5.57 o 
   0   5  13        1.16       -0.28      3.22 o 
   1   5  13       54.98       40.53      6.87 o 
   2   5  13       14.77       20.79      3.78 o 
   3   5  13       24.00       21.66      5.20 o 
  -5   6  13       15.46       -9.86      6.58 o 
  -4   6  13        2.64        2.03      7.90 o 
  -3   6  13       34.09       40.41     10.55 o 
  -2   6  13        5.42       -1.38      7.20 o 
  -1   6  13       22.69       15.96      8.64 o 
   0   6  13       80.62       90.53     13.36 o 
   1   6  13       55.21       68.48      5.99 o 
   2   6  13       23.66       17.24      4.75 o 
   3   6  13       22.36       23.40      5.65 o 
  -5   7  13        0.07       -5.16      6.86 o 
  -4   7  13        1.60       -2.72      7.31 o 
  -3   7  13        2.06       12.99      8.94 o 
  -2   7  13        2.18        8.08      8.02 o 
  -1   7  13       14.18       12.18      8.83 o 
   0   7  13       24.23       39.28     11.56 o 
   1   7  13       94.67      112.66      8.90 o 
   2   7  13        5.32        9.02      4.41 o 
  -4   8  13        6.22        6.10      8.57 o 
  -3   8  13        4.36        9.94      8.60 o 
  -2   8  13        4.80        9.75      9.14 o 
  -1   8  13        0.24       -1.47      7.53 o 
   0   8  13        1.06        1.54      9.21 o 
   1   8  13        0.30       -2.82      8.89 o 
  -3   9  13       18.63       10.68     10.11 o 
  -2   9  13       11.37        0.92      8.56 o 
  -1   9  13       11.80       14.65     11.04 o 
   0   9  13       27.91       34.63     13.16 o 
  -1 -10  14       15.46       13.62     10.55 o 
   0 -10  14        0.08       12.61      9.89 o 
   1 -10  14        0.81       -0.88      5.88 o 
   2 -10  14        0.04        9.02      6.66 o 
  -2  -9  14       19.15       11.91      9.17 o 
  -1  -9  14        4.40       14.93      9.43 o 
   0  -9  14      105.71      133.08      8.20 o 
   1  -9  14        7.33        4.73      3.98 o 
   2  -9  14        0.03        2.36      4.12 o 
   3  -9  14        0.11       -1.44      4.60 o 
  -3  -8  14        0.16       -3.40      8.21 o 
  -2  -8  14       10.86        9.50      8.22 o 
  -1  -8  14        0.88       -2.40      3.47 o 
   0  -8  14        4.59        1.93      3.02 o 
   1  -8  14        0.72       -0.22      6.59 o 
   2  -8  14      259.62      261.76     12.91 o 
   3  -8  14        4.10       -3.83      4.23 o 
   4  -8  14        0.37       -2.01      4.42 o 
  -4  -7  14       66.95       86.67     14.49 o 
  -3  -7  14        6.61       14.50      8.80 o 
  -2  -7  14       15.57        4.94      8.10 o 
  -1  -7  14        4.30        1.10      2.80 o 
   0  -7  14       80.89       91.83      6.24 o 
   1  -7  14        5.86        6.79      4.05 o 
   2  -7  14       13.98       10.64      4.67 o 
   3  -7  14       24.44       24.18      6.15 o 
   4  -7  14       15.20       20.09      5.98 o 
  -4  -6  14        1.30        5.50      8.29 o 
  -3  -6  14      127.39      140.98     15.01 o 
  -2  -6  14       43.93       50.39      7.05 o 
  -1  -6  14       45.38       46.83      4.56 o 
   0  -6  14       42.56       45.60      5.37 o 
   1  -6  14      132.81      134.98      8.55 o 
   2  -6  14       51.49       57.37      6.77 o 
   3  -6  14       23.71       17.09      5.19 o 
   4  -6  14        7.35        3.89      4.67 o 
   5  -6  14       23.30       22.69      6.75 o 
  -5  -5  14        5.10       -7.93      5.28 o 
  -4  -5  14       15.38       -5.27      6.85 o 
  -3  -5  14       81.97       75.54     11.32 o 
  -2  -5  14      128.54       98.23     13.84 o 
  -1  -5  14      111.39      109.38      8.41 o 
   0  -5  14      316.99      388.23     12.80 o 
   1  -5  14      399.60      376.30     13.25 o 
   2  -5  14        0.14       -4.72      3.23 o 
   3  -5  14      152.16      144.33      9.71 o 
   4  -5  14        5.97        5.86      5.26 o 
   5  -5  14        1.56        1.16      4.96 o 
  -5  -4  14       11.32       -1.10      8.00 o 
  -4  -4  14       41.89       34.21      9.30 o 
  -3  -4  14        0.23       -3.18      4.00 o 
  -2  -4  14       30.48       25.95      5.19 o 
  -1  -4  14        1.17        4.64      5.74 o 
   0  -4  14      136.48      163.44      8.19 o 
   1  -4  14      183.39      170.99     12.34 o 
   2  -4  14        5.93        3.71      4.31 o 
   3  -4  14       86.22       79.32      7.52 o 
   4  -4  14       16.14       21.11      5.49 o 
   5  -4  14        0.25       -4.79      6.02 o 
  -5  -3  14        2.78       12.11      7.06 o 
  -4  -3  14        0.11        0.40      4.89 o 
  -3  -3  14      152.39      147.42     11.74 o 
  -2  -3  14       16.31       15.97      4.68 o 
  -1  -3  14      418.93      348.28     18.78 o 
   0  -3  14        2.52       -1.20      2.66 o 
   1  -3  14       10.54       11.51      3.68 o 
   2  -3  14        9.49        5.59      3.75 o 
   3  -3  14       46.23       51.61      6.13 o 
   4  -3  14       76.66       99.05     12.76 o 
   5  -3  14        1.26        2.86      4.42 o 
  -4  -2  14        0.02        1.17      3.30 o 
  -3  -2  14       37.57       40.13      6.42 o 
  -2  -2  14        2.60        2.98      2.90 o 
  -1  -2  14       10.39        8.12      3.53 o 
   0  -2  14     1325.29     1568.16     30.43 o 
   1  -2  14       98.82      101.27      6.93 o 
   2  -2  14       18.77       23.78      4.56 o 
   3  -2  14        6.05       -0.90      5.52 o 
   4  -2  14       80.26       74.11      8.10 o 
   5  -2  14        5.70        5.51      5.19 o 
  -5  -1  14        0.02       -2.80      8.33 o 
  -4  -1  14        1.26       -0.84      6.76 o 
  -3  -1  14      448.38      453.28     14.35 o 
  -2  -1  14        2.27        1.95      2.87 o 
  -1  -1  14       18.36       25.51      8.70 o 
   0  -1  14       15.60       15.59      3.87 o 
   1  -1  14       72.42       69.59      4.27 o 
   2  -1  14       25.88       12.06      4.10 o 
   3  -1  14       84.50       95.44      9.52 o 
   4  -1  14       11.78        6.51      4.04 o 
   5  -1  14       23.51       26.52      5.99 o 
  -6   0  14        1.85       -1.78      9.83 o 
  -5   0  14        0.80       13.94     10.03 o 
  -4   0  14        7.49       -0.17      7.04 o 
  -3   0  14        0.17        0.57      4.59 o 
  -2   0  14      241.09      231.78      9.31 o 
  -1   0  14      106.76       96.69      7.35 o 
   0   0  14      376.51      449.08     17.86 o 
   1   0  14      100.76      107.17     10.89 o 
   2   0  14       48.07       47.89      8.60 o 
   3   0  14       44.05       53.32      7.34 o 
   4   0  14       17.32       21.83      5.46 o 
   5   0  14       10.00        4.25      7.44 o 
  -6   1  14        0.04       -3.29      9.90 o 
  -5   1  14        4.28        9.86      9.07 o 
  -4   1  14        7.84        5.41      7.83 o 
  -3   1  14      115.78      111.63     13.63 o 
  -2   1  14        6.17        3.18      5.63 o 
  -1   1  14        0.02        1.35      3.36 o 
   0   1  14      152.01      190.14      9.00 o 
   1   1  14      183.62      165.68     20.71 o 
   2   1  14      125.65      119.09     10.41 o 
   3   1  14        0.01       -3.48      5.61 o 
   4   1  14       20.00       24.24      6.04 o 
  -6   2  14        1.36       -1.35      9.72 o 
  -5   2  14       20.36       12.42     10.54 o 
  -4   2  14        0.33        0.97      7.28 o 
  -3   2  14        1.99       16.59      7.56 o 
  -2   2  14      369.51      297.06     18.07 o 
  -1   2  14       38.54       41.66      7.66 o 
   0   2  14        0.68        2.62      3.10 o 
   1   2  14       37.00       34.90     13.42 o 
   2   2  14      103.01      107.03      8.25 o 
   3   2  14       46.55       52.29      8.91 o 
   4   2  14       18.61       10.34      7.10 o 
  -6   3  14        0.28        2.42      9.13 o 
  -5   3  14        0.58        4.05      9.23 o 
  -4   3  14       16.15       28.24     10.85 o 
  -3   3  14        0.65       15.12      8.55 o 
  -2   3  14        0.54       -1.31      5.68 o 
  -1   3  14        4.15        5.10      5.75 o 
   0   3  14      123.23      135.19      8.95 o 
   1   3  14        8.39       -1.63      5.28 o 
   2   3  14      404.87      399.47     11.87 o 
   3   3  14        6.34        7.53      3.86 o 
   4   3  14        3.33       -0.43      6.56 o 
  -5   4  14        9.26       26.27     11.47 o 
  -4   4  14        3.35       19.11      9.36 o 
  -3   4  14       15.05       13.51      8.27 o 
  -2   4  14       79.96       65.07     11.12 o 
  -1   4  14      114.29      125.55     13.23 o 
   0   4  14        0.97        3.56      2.66 o 
   1   4  14       32.17       29.58      4.38 o 
   2   4  14       41.96       39.12      4.27 o 
   3   4  14       16.18       21.61      5.10 o 
   4   4  14        0.05       -6.10      4.67 o 
  -5   5  14        2.21       12.87      9.65 o 
  -4   5  14        6.34        1.02      8.11 o 
  -3   5  14       50.40       57.54     12.22 o 
  -2   5  14       60.11       48.00     10.83 o 
  -1   5  14       56.28       45.45     10.50 o 
   0   5  14       31.50       37.38      5.04 o 
   1   5  14        9.70        2.95      2.96 o 
   2   5  14       64.54       69.39      6.47 o 
   3   5  14        2.65       -1.58      4.02 o 
  -5   6  14        4.75       -5.90      6.00 o 
  -4   6  14        1.10        2.11      8.33 o 
  -3   6  14        0.68        6.15      7.25 o 
  -2   6  14        6.95        1.77      7.64 o 
  -1   6  14        0.13       -4.43      5.94 o 
   0   6  14        7.82        6.12      8.57 o 
   1   6  14        3.91        1.56      3.62 o 
   2   6  14        4.13        1.44      4.11 o 
  -4   7  14        2.43        5.32      9.14 o 
  -3   7  14       12.42        6.70      8.45 o 
  -2   7  14        0.24       -4.67      7.24 o 
  -1   7  14        0.02       -3.56      7.69 o 
   0   7  14       42.15       73.74     14.07 o 
   1   7  14        5.86        2.76      9.41 o 
   2   7  14       42.87       33.50      5.76 o 
  -4   8  14       27.25       27.44     11.18 o 
  -3   8  14        4.17       16.21      9.88 o 
  -2   8  14        3.65       -3.72      8.11 o 
  -1   8  14        8.40       -3.56      8.43 o 
   0   8  14        0.12       -6.44      8.64 o 
   1   8  14        8.19        1.54     10.18 o 
  -2   9  14        0.03       -8.96      8.07 o 
  -1   9  14        0.26       -0.63      9.11 o 
  -1 -10  15        5.30       30.09     11.95 o 
   0 -10  15        9.66       12.74     10.15 o 
   1 -10  15        0.17       -2.68      3.66 o 
   2 -10  15       20.38       26.18      6.83 o 
  -2  -9  15       23.74       26.55     11.32 o 
  -1  -9  15       14.16       25.94     10.75 o 
   0  -9  15        0.28        1.33      3.51 o 
   1  -9  15       19.80       23.89      5.65 o 
   2  -9  15        0.10        3.20      4.85 o 
   3  -9  15        1.40        0.60      9.31 o 
  -3  -8  15       46.35       53.97     12.85 o 
  -2  -8  15       30.51       58.92     11.99 o 
  -1  -8  15       39.61       32.55      4.56 o 
   0  -8  15       53.61       69.80      6.87 o 
   1  -8  15      111.32       96.75      8.29 o 
   2  -8  15       80.76       83.32     10.33 o 
   3  -8  15        0.64        2.44      4.59 o 
   4  -8  15       14.19        8.41      5.59 o 
  -4  -7  15        2.52       -5.30      8.25 o 
  -3  -7  15        5.41       11.65      9.35 o 
  -2  -7  15      131.85      123.11     15.18 o 
  -1  -7  15        0.00        1.93      5.74 o 
   0  -7  15      132.20      158.08      8.98 o 
   1  -7  15        3.56       -1.38      3.86 o 
   2  -7  15      158.00      159.41     10.48 o 
   3  -7  15        2.98        5.54      4.38 o 
   4  -7  15       39.01       48.76      7.91 o 
  -4  -6  15        7.94        0.75      8.87 o 
  -3  -6  15       18.61       14.40      8.44 o 
  -2  -6  15       37.18       25.70      6.10 o 
  -1  -6  15       81.81       58.87      7.66 o 
   0  -6  15       56.20       65.08      6.39 o 
   1  -6  15       80.10       78.29      8.13 o 
   2  -6  15        0.00       -4.37      3.20 o 
   3  -6  15      190.36      199.95     14.63 o 
   4  -6  15        0.37       -1.58      4.29 o 
  -5  -5  15        1.29       -9.62      6.41 o 
  -4  -5  15       37.69       26.76      9.83 o 
  -3  -5  15        0.87        3.08      6.96 o 
  -2  -5  15      110.01      128.19      9.07 o 
  -1  -5  15        2.68       -1.63      4.26 o 
   0  -5  15      353.20      425.34     13.88 o 
   1  -5  15      144.35      127.49     12.66 o 
   2  -5  15       56.83       56.64      6.78 o 
   3  -5  15      102.36       96.97     10.54 o 
   4  -5  15       14.98       15.71      6.96 o 
  -4  -4  15        0.34       -7.94      6.39 o 
  -3  -4  15       48.81       52.34      6.91 o 
  -2  -4  15        7.23        8.80      4.64 o 
  -1  -4  15      240.12      206.74     15.39 o 
   0  -4  15       12.72       17.50      4.78 o 
   1  -4  15       12.52        9.01      4.03 o 
   2  -4  15      435.32      429.27     15.03 o 
   3  -4  15       33.37       42.19      6.48 o 
   4  -4  15        0.35       -2.68      3.79 o 
   5  -4  15        0.52        8.19      5.43 o 
  -5  -3  15       10.01       -9.67      6.45 o 
  -4  -3  15       11.50        8.98      6.62 o 
  -3  -3  15      112.13       98.79     14.60 o 
  -2  -3  15        1.83        6.03      4.27 o 
  -1  -3  15        3.35       -0.64      3.34 o 
   0  -3  15       34.46       36.42      4.92 o 
   1  -3  15        0.01       -3.49      2.96 o 
   2  -3  15      257.80      235.23     10.98 o 
   3  -3  15       22.52       27.95      5.55 o 
   4  -3  15        7.31        6.82      4.70 o 
   5  -3  15        7.78       10.64      5.21 o 
  -4  -2  15       41.37       52.47      5.90 o 
  -3  -2  15        1.47        3.69      3.15 o 
  -2  -2  15       31.25       38.31      4.92 o 
  -1  -2  15       40.35       37.49      5.30 o 
   0  -2  15      282.07      339.56     11.49 o 
   1  -2  15       96.29      113.12      9.28 o 
   2  -2  15      146.50      123.25     21.94 o 
   3  -2  15      114.46      105.01     17.10 o 
   4  -2  15        4.99        7.50      7.08 o 
   5  -2  15        4.17        5.32      4.73 o 
  -5  -1  15       26.83       42.88     12.69 o 
  -4  -1  15      124.81      159.44     17.81 o 
  -3  -1  15       17.74        6.63      3.66 o 
  -2  -1  15       37.24       31.74      4.27 o 
  -1  -1  15      154.42      139.12      8.54 o 
   0  -1  15       61.31       77.36      6.35 o 
   1  -1  15      282.44      259.38     17.73 o 
   2  -1  15       19.87       30.83      7.25 o 
   3  -1  15      173.76      188.81     10.25 o 
   4  -1  15        1.28        6.95      5.16 o 
   5  -1  15        2.02       -0.96      4.45 o 
  -6   0  15        0.54       -3.90      9.34 o 
  -5   0  15        0.01       -1.95      8.55 o 
  -4   0  15      153.79      129.88     16.20 o 
  -3   0  15       51.07       43.55      5.60 o 
  -2   0  15       30.71       25.16      4.04 o 
  -1   0  15      968.98      841.77     21.80 o 
   0   0  15        0.58        5.10      4.45 o 
   1   0  15       16.93       17.18      7.45 o 
   2   0  15      254.15      270.71     18.56 o 
   3   0  15      297.55      309.72     12.45 o 
   4   0  15       32.22       32.73      5.92 o 
  -6   1  15        0.45      -13.92      9.69 o 
  -5   1  15       31.49       43.10     12.88 o 
  -4   1  15       64.92       75.28     13.77 o 
  -3   1  15       90.82      120.08     14.64 o 
  -2   1  15       54.07       45.38      9.28 o 
  -1   1  15        0.41        1.11      4.59 o 
   0   1  15       71.08       88.23      6.95 o 
   1   1  15       71.27       85.63      9.60 o 
   2   1  15       42.43       33.83      5.71 o 
   3   1  15        0.93       19.53      8.43 o 
   4   1  15        0.72       -2.01      4.74 o 
  -6   2  15        2.72       10.45     12.10 o 
  -5   2  15        2.35       -8.72      6.19 o 
  -4   2  15       45.26       51.67     12.82 o 
  -3   2  15       36.67       26.51      9.71 o 
  -2   2  15      263.77      261.56     17.51 o 
  -1   2  15      113.26      103.25     10.78 o 
   0   2  15       62.54       92.60     15.84 o 
   1   2  15        8.93       14.24      6.81 o 
   2   2  15       14.05       11.33      4.98 o 
   3   2  15        3.44        9.15      8.49 o 
   4   2  15       32.88       36.09      9.86 o 
  -5   3  15        9.07        8.52     10.32 o 
  -4   3  15       11.23        7.44      8.83 o 
  -3   3  15        7.21       -0.22      6.45 o 
  -2   3  15      361.27      368.60     21.20 o 
  -1   3  15        4.60        4.92      6.39 o 
   0   3  15       35.59       54.08      6.96 o 
   1   3  15       81.35       74.27      5.77 o 
   2   3  15        3.37        1.38      3.36 o 
   3   3  15       29.52       35.54      8.73 o 
   4   3  15        0.50       -1.71      6.58 o 
  -5   4  15       35.36       37.96     13.09 o 
  -4   4  15        1.23        8.39      8.59 o 
  -3   4  15        2.18        8.73      7.66 o 
  -2   4  15      114.69      110.73     13.90 o 
  -1   4  15      291.46      241.75     17.22 o 
   0   4  15        0.97        0.20      2.84 o 
   1   4  15        0.02       -5.91      4.11 o 
   2   4  15      109.21      131.08      7.71 o 
   3   4  15        2.53        3.31      5.05 o 
  -5   5  15        9.11       15.68     10.99 o 
  -4   5  15        6.33        8.58      9.16 o 
  -3   5  15       29.29       35.06     10.94 o 
  -2   5  15       29.49       47.81     10.72 o 
  -1   5  15      104.95       98.80     13.20 o 
   0   5  15       54.09       73.68     13.22 o 
   1   5  15      132.23      153.57     19.48 o 
   2   5  15        0.03        1.85      4.50 o 
   3   5  15       18.19       23.83      5.56 o 
  -5   6  15        0.25       -9.72      8.19 o 
  -4   6  15       25.33       26.22     10.64 o 
  -3   6  15       32.21       37.02     11.74 o 
  -2   6  15       38.06       39.21     11.28 o 
  -1   6  15        6.72        3.65      7.98 o 
   0   6  15        0.23       -2.98      7.94 o 
   1   6  15        0.55        0.23      3.55 o 
   2   6  15        3.75        8.31      4.49 o 
  -4   7  15        0.06        5.09      8.91 o 
  -3   7  15        1.89       -1.42      7.65 o 
  -2   7  15        3.47       -3.02      7.65 o 
  -1   7  15       19.08       21.45     10.63 o 
   0   7  15       48.11       63.56     13.93 o 
   1   7  15        2.77        7.31      9.52 o 
  -3   8  15        1.72       -0.92      8.56 o 
  -2   8  15        0.02       -4.86      8.11 o 
  -1   8  15        0.39       -0.70      9.24 o 
   0   8  15        0.03        8.14     10.14 o 
   0 -10  16        4.36        1.57      9.76 o 
   1 -10  16       15.78       16.16      5.13 o 
  -2  -9  16        6.29       17.94     10.67 o 
  -1  -9  16       18.90       28.25     11.50 o 
   0  -9  16        1.80        0.36      3.59 o 
   1  -9  16       16.72       17.90      6.78 o 
   2  -9  16       47.28       62.71     16.07 o 
   3  -9  16        2.74        0.95      4.89 o 
  -3  -8  16       19.89       18.33     11.32 o 
  -2  -8  16       20.01       23.39     10.29 o 
  -1  -8  16        0.78       -4.01      2.68 o 
   0  -8  16       68.49       68.74      6.76 o 
   1  -8  16       30.40       32.42      6.06 o 
   2  -8  16        2.66        7.34      4.86 o 
   3  -8  16        0.12        6.01      4.85 o 
  -3  -7  16        0.62       -2.71      7.89 o 
  -2  -7  16       31.44        4.96      8.35 o 
  -1  -7  16       80.09       72.48      8.83 o 
   0  -7  16       18.09       19.07      4.81 o 
   1  -7  16      228.39      219.40     11.33 o 
   2  -7  16       42.69       49.80      7.10 o 
   3  -7  16       74.09       74.38     18.26 o 
   4  -7  16        0.38        6.82      5.47 o 
  -4  -6  16       27.78       28.78     10.14 o 
  -3  -6  16        0.33       -3.31      7.59 o 
  -2  -6  16        6.91        8.56      5.75 o 
  -1  -6  16      113.81       80.55      8.69 o 
   0  -6  16      102.79      130.95      8.59 o 
   1  -6  16      619.60      610.51     18.51 o 
   2  -6  16      120.76      112.22     12.80 o 
   3  -6  16       36.49       37.82      6.83 o 
   4  -6  16        4.51        7.88      5.37 o 
  -4  -5  16        0.78        9.67      8.04 o 
  -3  -5  16       57.61       43.54     10.63 o 
  -2  -5  16       13.26       14.57      8.47 o 
  -1  -5  16      106.01      100.00      9.28 o 
   0  -5  16       15.62       19.07      8.12 o 
   1  -5  16      102.19      102.04     10.96 o 
   2  -5  16      397.08      411.53     31.69 o 
   3  -5  16        7.13        9.25      7.46 o 
   4  -5  16        1.47        3.15      4.89 o 
  -5  -4  16       10.09       20.72      7.92 o 
  -4  -4  16      110.77      128.04     13.89 o 
  -3  -4  16       63.19       61.96      7.46 o 
  -2  -4  16        2.61        2.74      4.66 o 
  -1  -4  16        5.98        8.18      7.31 o 
   0  -4  16        1.98        1.16      3.15 o 
   1  -4  16       39.51       36.44      5.64 o 
   2  -4  16      534.90      530.64     17.15 o 
   3  -4  16        2.51        9.71      7.19 o 
   4  -4  16        7.28       12.81      5.36 o 
  -4  -3  16      126.92      129.68      9.34 o 
  -3  -3  16        2.85       -0.11      5.63 o 
  -2  -3  16      190.47      205.00      8.64 o 
  -1  -3  16      195.19      176.27      9.55 o 
   0  -3  16      594.24      712.28     30.57 o 
   1  -3  16      807.14      747.96     19.80 o 
   2  -3  16       21.27       27.41      5.28 o 
   3  -3  16       20.47       30.96     13.64 o 
   4  -3  16        0.75        0.64      4.45 o 
  -4  -2  16      122.14      128.65     11.62 o 
  -3  -2  16        0.06        2.89      3.60 o 
  -2  -2  16        0.63        1.06      4.51 o 
  -1  -2  16      610.03      563.31     16.95 o 
   0  -2  16       67.58       84.55      6.69 o 
   1  -2  16      323.48      288.67     11.62 o 
   2  -2  16       85.32       91.80      7.64 o 
   3  -2  16       31.38       26.21      5.45 o 
   4  -2  16      119.19      137.14     22.80 o 
  -5  -1  16       22.83       35.03     13.09 o 
  -4  -1  16       43.73       40.14     11.98 o 
  -3  -1  16        0.34        0.18      3.39 o 
  -2  -1  16      144.51      133.83      7.02 o 
  -1  -1  16      160.88      161.08      9.49 o 
   0  -1  16        3.58        0.94      9.26 o 
   1  -1  16        4.16       12.01      7.25 o 
   2  -1  16       37.29       40.40      7.35 o 
   3  -1  16       35.60       43.00      6.20 o 
   4  -1  16       23.46       29.34      6.17 o 
  -5   0  16        3.55       -7.58      8.65 o 
  -4   0  16        0.31        2.54      7.81 o 
  -3   0  16        4.25       -3.30      6.36 o 
  -2   0  16     1251.69     1141.99     28.40 o 
  -1   0  16     1974.66     1830.82     58.79 o 
   0   0  16       30.82       29.91     26.37 o 
   1   0  16       98.85       87.65     10.20 o 
   2   0  16        0.63        8.09      7.19 o 
   3   0  16        0.33       18.82      9.16 o 
   4   0  16        4.34        7.20      4.73 o 
  -5   1  16        0.39       17.75     10.20 o 
  -4   1  16       54.28       64.67     13.74 o 
  -3   1  16      179.75      180.43     17.23 o 
  -2   1  16      266.91      248.32     17.81 o 
  -1   1  16       92.87       97.52      8.38 o 
   0   1  16      220.98      261.00     14.12 o 
   1   1  16       69.29       74.75      7.57 o 
   2   1  16      392.44      332.08     21.15 o 
   3   1  16       16.52       36.86     10.57 o 
   4   1  16       23.99       25.45      6.52 o 
  -5   2  16        7.02        2.45      9.78 o 
  -4   2  16        0.00        6.11      8.33 o 
  -3   2  16      272.29      304.80     21.13 o 
  -2   2  16      133.52      115.62     13.95 o 
  -1   2  16       47.57       42.84      6.57 o 
   0   2  16        6.74       -3.94      3.99 o 
   1   2  16       24.45       33.06      5.72 o 
   2   2  16        9.06       11.15      5.68 o 
   3   2  16       23.44       34.83      6.49 o 
   4   2  16        4.06       -0.22      6.37 o 
  -5   3  16        0.42       -0.69      9.01 o 
  -4   3  16       60.24       63.72     14.06 o 
  -3   3  16       20.18        7.44      8.14 o 
  -2   3  16      103.60       87.20     12.69 o 
  -1   3  16       63.96       55.69      9.74 o 
   0   3  16        0.04       -5.06      3.38 o 
   1   3  16      228.61      236.25     12.05 o 
   2   3  16        8.80        5.03      3.93 o 
   3   3  16       34.68       44.59     10.05 o 
  -5   4  16        1.01        9.32      9.84 o 
  -4   4  16       17.30        6.04      8.88 o 
  -3   4  16        2.04        0.25      7.42 o 
  -2   4  16       22.61       21.35      9.13 o 
  -1   4  16      123.16      106.90     13.44 o 
   0   4  16        8.14        7.03      3.34 o 
   1   4  16       20.87       16.15      4.22 o 
   2   4  16      127.04      135.21      7.96 o 
   3   4  16       11.37       25.71      8.03 o 
  -5   5  16       16.56        4.91     10.96 o 
  -4   5  16        0.94       -4.49      8.15 o 
  -3   5  16        0.11       -5.82      7.17 o 
  -2   5  16       28.18       19.93      9.13 o 
  -1   5  16        6.06        8.59      7.70 o 
   0   5  16        0.79       -4.20      5.30 o 
   1   5  16       69.23       61.90     12.58 o 
   2   5  16        2.13        2.30      5.85 o 
  -4   6  16       36.51       52.43     14.06 o 
  -3   6  16       91.09       94.51     15.53 o 
  -2   6  16       87.32       94.30     14.33 o 
  -1   6  16       11.78       19.88      9.79 o 
   0   6  16        1.70        2.21      5.50 o 
   1   6  16       16.50       49.20     22.57 o 
   2   6  16       37.76       47.07      7.42 o 
  -3   7  16        0.32       -5.86      7.76 o 
  -2   7  16       20.90       11.09      9.95 o 
  -1   7  16       11.54       -1.21      8.65 o 
   0   7  16       10.39       21.99      7.23 o 
   1   7  16        0.03       -5.76      9.10 o 
  -2   8  16        0.19        3.32      9.29 o 
  -1   8  16        0.11        1.96      9.30 o 
  -1  -9  17        2.63        1.31      9.42 o 
   0  -9  17        8.61       10.81      5.16 o 
   1  -9  17       85.87       68.76      8.06 o 
   2  -9  17      174.59      184.93     24.47 o 
  -2  -8  17        0.48        2.92      9.08 o 
  -1  -8  17        9.50        1.86      6.05 o 
   0  -8  17        2.74       -4.59      3.35 o 
   1  -8  17       33.35       23.99     10.71 o 
   2  -8  17        4.70        4.41      4.78 o 
   3  -8  17       11.35        3.07      8.05 o 
  -3  -7  17        3.60       10.45      9.15 o 
  -2  -7  17       14.11       16.17      8.96 o 
  -1  -7  17       76.43       73.32     22.54 o 
   0  -7  17       21.05       23.09      5.30 o 
   1  -7  17       63.76       54.48      6.98 o 
   2  -7  17       31.40       29.81      6.32 o 
   3  -7  17       12.37       17.12      7.86 o 
  -4  -6  17       10.92       12.49      9.21 o 
  -3  -6  17       53.93       57.26     11.46 o 
  -2  -6  17       70.78       77.60      8.81 o 
  -1  -6  17      237.45      185.85     11.78 o 
   0  -6  17        7.74        4.46      3.96 o 
   1  -6  17      101.16      110.09      8.84 o 
   2  -6  17      137.48      138.18     10.07 o 
   3  -6  17        2.36        2.15      4.06 o 
   4  -6  17      179.96      201.51     13.25 o 
  -4  -5  17        0.00        4.63      7.94 o 
  -3  -5  17       29.29       12.82      8.26 o 
  -2  -5  17       20.10       10.66      5.37 o 
  -1  -5  17       81.76       84.42      8.93 o 
   0  -5  17      129.57      161.68      9.36 o 
   1  -5  17      178.95      171.93      9.98 o 
   2  -5  17      132.60      134.53      9.84 o 
   3  -5  17       73.58       62.14      7.84 o 
   4  -5  17        1.17       -3.57      4.17 o 
  -4  -4  17       19.68       20.37      8.30 o 
  -3  -4  17       23.57       16.29      7.41 o 
  -2  -4  17      260.00      232.09     11.71 o 
  -1  -4  17       22.51       17.35      8.34 o 
   0  -4  17        4.13        6.11      8.29 o 
   1  -4  17       55.94       43.23      5.96 o 
   2  -4  17       33.37       36.80      8.48 o 
   3  -4  17       17.75       11.23      4.67 o 
   4  -4  17        0.14        1.78      6.17 o 
  -4  -3  17        0.08        0.77      4.28 o 
  -3  -3  17        7.68       11.88      5.07 o 
  -2  -3  17        1.31        1.49      3.64 o 
  -1  -3  17     1070.14      965.90     38.03 o 
   0  -3  17      772.54      959.01     37.56 o 
   1  -3  17      405.97      390.61     14.24 o 
   2  -3  17       35.05       27.71      5.41 o 
   3  -3  17       21.98       17.15      7.95 o 
   4  -3  17        9.10        6.47      5.08 o 
  -4  -2  17       13.43       12.55      6.59 o 
  -3  -2  17       87.99      113.12      7.98 o 
  -2  -2  17       24.83       28.68      7.62 o 
  -1  -2  17       74.04       63.86      7.12 o 
   0  -2  17      497.69      583.71     28.15 o 
   1  -2  17       69.42       61.27     11.64 o 
   2  -2  17      106.39      107.10      8.43 o 
   3  -2  17        2.09        0.55      7.61 o 
   4  -2  17        0.02        1.25      4.86 o 
  -5  -1  17       17.89       19.80     12.15 o 
  -4  -1  17       13.86       13.44      6.65 o 
  -3  -1  17        5.01        5.49      3.76 o 
  -2  -1  17      354.38      363.05     14.40 o 
  -1  -1  17      569.66      548.88     17.70 o 
   0  -1  17      571.96      719.70     42.65 o 
   1  -1  17       41.72       44.39     10.41 o 
   2  -1  17       16.35       32.76      9.66 o 
   3  -1  17        8.53        6.10      4.39 o 
   4  -1  17       49.01       37.34     15.77 o 
  -5   0  17        0.21        7.58     10.49 o 
  -4   0  17        1.55       -1.24      7.77 o 
  -3   0  17        0.16        5.18      8.14 o 
  -2   0  17        3.00        7.52      5.33 o 
  -1   0  17       61.89       68.08      7.45 o 
   0   0  17      140.92      176.84     14.31 o 
   1   0  17      270.57      237.23     17.86 o 
   2   0  17      560.64      546.08     28.43 o 
   3   0  17      118.73      132.73     17.02 o 
   4   0  17        3.68        3.18      8.40 o 
  -5   1  17       14.29       17.16     10.80 o 
  -4   1  17        5.83        0.46      8.48 o 
  -3   1  17      100.13      146.88     16.69 o 
  -2   1  17       18.82       28.00      6.59 o 
  -1   1  17       47.45       42.18      8.75 o 
   0   1  17        0.95       -1.23      5.05 o 
   1   1  17       45.27       47.82      7.16 o 
   2   1  17        9.20       19.09      8.58 o 
   3   1  17       24.98       33.81     10.83 o 
   4   1  17       23.39       21.34      6.73 o 
  -5   2  17        6.37       16.77     11.72 o 
  -4   2  17      182.22      160.54     19.62 o 
  -3   2  17       61.74       93.49     14.33 o 
  -2   2  17      140.75      139.66     14.24 o 
  -1   2  17       18.53       14.69      5.37 o 
   0   2  17        1.75        6.82      6.04 o 
   1   2  17      323.93      300.37     23.57 o 
   2   2  17        0.04        9.72      7.70 o 
   3   2  17       19.37       17.78      8.25 o 
  -5   3  17        0.81       16.43     11.33 o 
  -4   3  17       28.38       29.21     12.03 o 
  -3   3  17       26.61       16.01      9.50 o 
  -2   3  17       28.02       33.01     10.02 o 
  -1   3  17       27.55       19.83      5.62 o 
   0   3  17       30.17       54.53     16.50 o 
   1   3  17        6.31       -0.75      6.97 o 
   2   3  17       35.43       45.11      6.68 o 
   3   3  17        0.32       -2.19      6.24 o 
  -5   4  17       46.77       80.33     17.50 o 
  -4   4  17       16.41       22.56     10.48 o 
  -3   4  17      113.83      100.32     15.09 o 
  -2   4  17       36.37       38.55     10.48 o 
  -1   4  17        0.02       -3.28      6.87 o 
   0   4  17        4.00        5.91      5.46 o 
   1   4  17        4.96        1.10      3.72 o 
   2   4  17       20.38       38.12     10.79 o 
   3   4  17       23.93       26.30      8.92 o 
  -4   5  17        2.90        5.83      9.50 o 
  -3   5  17       18.77       35.49     11.85 o 
  -2   5  17      228.49      188.53     17.59 o 
  -1   5  17        2.72        0.99      6.61 o 
   0   5  17       39.06       48.18      7.90 o 
   1   5  17       10.73       25.29     10.15 o 
   2   5  17       47.14       66.47     10.28 o 
  -4   6  17       10.26        5.77      9.87 o 
  -3   6  17       36.50       35.12     12.12 o 
  -2   6  17        0.04       -3.87      7.03 o 
  -1   6  17       32.48       42.11     11.80 o 
   0   6  17        0.94        9.70      5.90 o 
   1   6  17       21.51       14.19      9.33 o 
  -3   7  17       10.58        5.40      9.94 o 
  -2   7  17        9.03       16.90     10.75 o 
  -1   7  17       21.72       34.20     11.94 o 
   0   7  17       18.61       31.26      7.91 o 
  -1  -9  18        0.23        4.83      8.90 o 
   0  -9  18        1.04        0.04      4.29 o 
   1  -9  18       40.35       31.53      6.50 o 
  -2  -8  18       53.76       47.57     12.85 o 
  -1  -8  18       51.66       42.46      8.52 o 
   0  -8  18       27.69       35.85      5.56 o 
   1  -8  18       28.62       17.85      6.29 o 
   2  -8  18        0.78        4.41      4.92 o 
  -3  -7  18        1.53       12.45      9.53 o 
  -2  -7  18        3.85       -8.75      7.14 o 
  -1  -7  18       61.33       57.86      8.78 o 
   0  -7  18       17.81       24.95      8.76 o 
   1  -7  18        0.43        2.82      4.04 o 
   2  -7  18       20.25       26.06      5.84 o 
   3  -7  18        0.63        2.21      5.20 o 
  -3  -6  18       34.03       35.25     10.08 o 
  -2  -6  18       64.07       65.00      8.66 o 
  -1  -6  18       91.88       91.57      9.67 o 
   0  -6  18        6.51        9.76      4.67 o 
   1  -6  18       48.15       35.56      6.30 o 
   2  -6  18        4.72        8.71      4.79 o 
   3  -6  18       26.69       26.40     11.93 o 
  -4  -5  18       17.83       23.78      9.06 o 
  -3  -5  18       43.46       38.18     10.19 o 
  -2  -5  18      212.11      186.72     11.23 o 
  -1  -5  18       12.50        6.93      5.56 o 
   0  -5  18      574.73      673.76     19.39 o 
   1  -5  18      115.91      106.79     14.98 o 
   2  -5  18      124.77      112.62     11.43 o 
   3  -5  18        6.22       -0.39      4.58 o 
   4  -5  18       19.66       21.75      6.52 o 
  -4  -4  18        2.59       11.48      7.42 o 
  -3  -4  18        1.44        9.59      8.89 o 
  -2  -4  18       36.65       27.75      6.49 o 
  -1  -4  18        8.37       11.54      8.36 o 
   0  -4  18       35.84       51.14     12.06 o 
   1  -4  18      308.99      284.69     12.63 o 
   2  -4  18        8.78       12.25      4.96 o 
   3  -4  18       66.65       68.86      7.99 o 
   4  -4  18        2.97        0.45      4.49 o 
  -4  -3  18       18.17       20.25      8.66 o 
  -3  -3  18       84.10       80.37      8.17 o 
  -2  -3  18        5.41       11.21      4.17 o 
  -1  -3  18       46.25       51.20     11.37 o 
   0  -3  18        6.42        8.41      8.26 o 
   1  -3  18       73.33       83.21      7.70 o 
   2  -3  18        0.43        2.76      3.96 o 
   3  -3  18        4.91        2.27      4.14 o 
   4  -3  18       16.95       12.95      5.81 o 
  -4  -2  18       16.80        8.34      6.37 o 
  -3  -2  18       69.59       78.29      6.76 o 
  -2  -2  18       30.37       28.58      5.43 o 
  -1  -2  18        6.18       -0.19      4.17 o 
   0  -2  18       56.67       68.55     12.62 o 
   1  -2  18       25.54       33.20     10.11 o 
   2  -2  18      179.56      161.47     10.01 o 
   3  -2  18        0.98        8.26     10.04 o 
   4  -2  18       39.56       42.08      7.18 o 
  -5  -1  18       22.93       21.21      8.17 o 
  -4  -1  18        5.62       10.87      6.63 o 
  -3  -1  18        9.90       12.50     13.05 o 
  -2  -1  18       61.17       71.61      6.19 o 
  -1  -1  18      343.57      317.00     13.66 o 
   0  -1  18      206.69      250.45     18.71 o 
   1  -1  18       79.79      101.59     14.26 o 
   2  -1  18       27.63       30.41      9.84 o 
   3  -1  18      106.53       98.03      8.79 o 
   4  -1  18        7.98       13.73      5.87 o 
  -5   0  18        9.50        7.44     11.51 o 
  -4   0  18       13.88       21.37     10.87 o 
  -3   0  18        0.18       -1.26      5.30 o 
  -2   0  18      347.73      397.45     16.54 o 
  -1   0  18      244.44      221.83     11.59 o 
   0   0  18       86.48      109.49     15.27 o 
   1   0  18        0.13        9.07      7.43 o 
   2   0  18       29.18       57.81     12.34 o 
   3   0  18       45.31       27.00     11.24 o 
   4   0  18        4.42       -2.25      8.62 o 
  -5   1  18       37.81       57.24     15.17 o 
  -4   1  18       40.36       33.07     11.78 o 
  -3   1  18       90.50      120.95     16.23 o 
  -2   1  18      740.20      675.59     30.05 o 
  -1   1  18      269.01      242.81     12.23 o 
   0   1  18       17.19       15.47      6.88 o 
   1   1  18       92.08      109.74     14.07 o 
   2   1  18        0.20       -5.91      6.58 o 
   3   1  18       44.33       31.25     11.55 o 
  -5   2  18        0.55       -0.06     10.57 o 
  -4   2  18       13.76       16.22     11.03 o 
  -3   2  18      157.85      147.88     17.44 o 
  -2   2  18       96.13      111.03     14.42 o 
  -1   2  18       55.96       54.46      7.54 o 
   0   2  18       27.64       18.52     21.46 o 
   1   2  18       52.56       54.81     10.42 o 
   2   2  18        8.51        4.53      8.49 o 
   3   2  18        3.82        9.56      5.31 o 
  -5   3  18       67.57       65.70     15.95 o 
  -4   3  18        0.00       -0.78      8.83 o 
  -3   3  18       58.54       47.10     12.52 o 
  -2   3  18       73.01       53.47     11.44 o 
  -1   3  18        0.70        3.42      4.85 o 
   0   3  18      178.77      170.30     23.33 o 
   1   3  18        8.69       15.78      5.78 o 
   2   3  18        5.86        3.36      4.61 o 
   3   3  18       36.23       42.39     10.21 o 
  -4   4  18       30.75       31.60     12.73 o 
  -3   4  18      103.83       92.94     15.30 o 
  -2   4  18        1.44       -5.87      6.58 o 
  -1   4  18        0.46        3.40      5.43 o 
   0   4  18      136.48      157.47     17.59 o 
   1   4  18       91.50      117.63      7.77 o 
   2   4  18        0.91       17.96     20.86 o 
  -4   5  18        4.44        3.38      9.85 o 
  -3   5  18       45.21       54.31     13.27 o 
  -2   5  18       37.34       33.27     11.08 o 
  -1   5  18       23.45       14.30      9.29 o 
   0   5  18       63.14       94.25     10.21 o 
   1   5  18        9.72       17.68     11.43 o 
  -3   6  18       92.06       73.86     15.37 o 
  -2   6  18       21.82       16.24      9.95 o 
  -1   6  18       11.22       10.19      8.75 o 
   0   6  18       10.24       18.49      6.94 o 
   1   6  18       47.38       37.92     13.18 o 
  -2   7  18        0.83        3.67      9.09 o 
  -1   7  18        2.70       -4.65      8.23 o 
  -1  -8  19        3.10        2.34      6.31 o 
   0  -8  19        4.04        2.92      3.98 o 
   1  -8  19       31.03       18.26      5.80 o 
   2  -8  19       17.19       13.89      6.11 o 
  -2  -7  19       27.11        9.26      9.31 o 
  -1  -7  19        5.61        0.51      6.04 o 
   0  -7  19       83.37      104.81      8.99 o 
   1  -7  19        0.06       -3.66      3.69 o 
   2  -7  19        5.57        7.40      5.73 o 
  -3  -6  19        2.22       12.91      8.78 o 
  -2  -6  19       93.70       84.54      9.46 o 
  -1  -6  19       19.39       19.41      6.57 o 
   0  -6  19        0.00       -1.25      4.67 o 
   1  -6  19       60.19       68.47      7.84 o 
   2  -6  19       31.67       29.95      6.39 o 
   3  -6  19       40.15       40.09      8.70 o 
  -3  -5  19       51.73       49.09     11.13 o 
  -2  -5  19       18.88       11.91      6.12 o 
  -1  -5  19       11.46       -1.48      7.42 o 
   0  -5  19      124.91      157.90     18.36 o 
   1  -5  19       14.88       18.78      5.29 o 
   2  -5  19        0.53       -2.12      6.10 o 
   3  -5  19       13.99        8.68      5.10 o 
  -4  -4  19       60.06       50.84     10.64 o 
  -3  -4  19       68.84       49.71      7.87 o 
  -2  -4  19       22.61       29.50      9.05 o 
  -1  -4  19       27.25       15.97      9.12 o 
   0  -4  19       31.09       36.80     11.18 o 
   1  -4  19      177.76      178.61     10.65 o 
   2  -4  19       30.69       17.38      8.07 o 
   3  -4  19       62.00       69.32      8.29 o 
  -4  -3  19        0.05        6.26      7.64 o 
  -3  -3  19        8.72        9.34      5.38 o 
  -2  -3  19       22.10       24.82      4.93 o 
  -1  -3  19      109.85      117.83     15.23 o 
   0  -3  19      298.80      330.76     22.37 o 
   1  -3  19       88.21      104.69     15.41 o 
   2  -3  19       34.25       30.66      6.01 o 
   3  -3  19        0.01       -1.69      4.18 o 
  -4  -2  19        4.11        4.26      5.96 o 
  -3  -2  19        3.12        0.39      5.35 o 
  -2  -2  19        1.68        1.83      4.85 o 
  -1  -2  19      181.76      157.33     15.88 o 
   0  -2  19       39.02       65.48     12.56 o 
   1  -2  19        0.77        8.29      7.63 o 
   2  -2  19       18.60       32.96     10.89 o 
   3  -2  19        0.02        2.17      9.09 o 
  -4  -1  19       39.06       48.06      9.11 o 
  -3  -1  19        7.05       14.07      6.25 o 
  -2  -1  19      381.71      352.17     11.51 o 
  -1  -1  19        2.87        2.16      4.72 o 
   0  -1  19      164.61      191.66     17.10 o 
   1  -1  19        9.43       31.10      9.95 o 
   2  -1  19        1.13        6.95      7.49 o 
   3  -1  19       38.48        3.24      9.57 o 
  -5   0  19        0.05        4.42     10.78 o 
  -4   0  19        2.29        4.82      8.53 o 
  -3   0  19        0.38       -0.86      5.31 o 
  -2   0  19        1.67        3.53      5.57 o 
  -1   0  19        7.32        7.80      5.18 o 
   0   0  19      101.03      138.09     14.20 o 
   1   0  19      169.63      133.75     15.97 o 
   2   0  19       60.39       94.62     14.98 o 
   3   0  19       59.86       62.78     14.02 o 
  -5   1  19       34.86       24.82     12.70 o 
  -4   1  19        1.28       -0.08      8.58 o 
  -3   1  19      211.65      214.81     19.45 o 
  -2   1  19       41.22       42.58      7.76 o 
  -1   1  19       72.70       64.39     15.34 o 
   0   1  19       94.65      102.24     23.59 o 
   1   1  19        1.23        8.62      7.57 o 
   2   1  19       10.56        1.29      7.28 o 
   3   1  19       25.51       36.59     12.03 o 
  -4   2  19        1.14      -11.72      7.81 o 
  -3   2  19       28.08       18.39     10.13 o 
  -2   2  19      129.29      138.08     11.42 o 
  -1   2  19       34.45       33.42      6.80 o 
   0   2  19      133.05      114.62      9.46 o 
   1   2  19      188.39      195.56     17.41 o 
   2   2  19       33.56       21.40     10.22 o 
   3   2  19        1.34        5.81      7.93 o 
  -4   3  19       52.75       53.94     14.37 o 
  -3   3  19       15.73       22.10     10.96 o 
  -2   3  19       31.55       37.43     10.69 o 
  -1   3  19        0.12        7.35      5.15 o 
   0   3  19        0.00       -2.54      6.77 o 
   1   3  19        2.67        3.29      4.42 o 
   2   3  19        0.38        4.34      4.77 o 
  -4   4  19       11.63        6.78      9.81 o 
  -3   4  19       47.79       46.75     13.15 o 
  -2   4  19        0.00        3.22      8.12 o 
  -1   4  19       70.80       48.74      8.14 o 
   0   4  19       35.36       35.40      7.45 o 
   1   4  19        0.13        3.22      5.31 o 
   2   4  19       24.49       24.16      7.71 o 
  -3   5  19        0.01       -9.16      8.01 o 
  -2   5  19        0.52        0.36      8.14 o 
  -1   5  19       29.29       20.36      7.08 o 
   0   5  19       49.05       79.26     40.57 o 
   1   5  19        3.25       -0.79      6.26 o 
  -2   6  19        0.91       -5.87      7.82 o 
  -1   6  19        4.72        3.86      6.25 o 
   0   6  19       16.70       -5.10     18.80 o 
  -1  -8  20       15.64       34.56      8.90 o 
   0  -8  20       55.26       68.08      7.19 o 
   1  -8  20       72.32       77.13      9.00 o 
  -2  -7  20        0.56       -5.61      8.93 o 
  -1  -7  20       20.70       23.81     12.63 o 
   0  -7  20        9.12        7.67      4.96 o 
   1  -7  20       47.01       57.58      7.95 o 
   2  -7  20        1.12       -5.91      3.94 o 
  -3  -6  20        0.26        2.41      8.80 o 
  -2  -6  20        5.05        4.27      8.12 o 
  -1  -6  20        0.78       -2.04      5.71 o 
   0  -6  20       13.38       13.55     10.53 o 
   1  -6  20        0.66       -3.74      3.67 o 
   2  -6  20        8.40        7.68      5.18 o 
  -3  -5  20       13.72       41.97      9.67 o 
  -2  -5  20        4.26       -2.48      9.62 o 
  -1  -5  20       69.33       45.94     12.18 o 
   0  -5  20      119.59      161.19     18.93 o 
   1  -5  20      117.53      108.24      9.27 o 
   2  -5  20        1.13        1.65      7.11 o 
   3  -5  20       32.67       27.14      9.03 o 
  -3  -4  20        9.50        6.89      6.11 o 
  -2  -4  20       29.36       14.47      6.23 o 
  -1  -4  20       16.90       12.22      9.06 o 
   0  -4  20       16.19       16.38     10.00 o 
   1  -4  20        0.85        3.25      4.04 o 
   2  -4  20        0.55       -1.11      4.05 o 
   3  -4  20       21.50       14.63      7.86 o 
  -4  -3  20       21.62       29.04     10.41 o 
  -3  -3  20        3.19        4.18      5.20 o 
  -2  -3  20       95.69       88.55      8.98 o 
  -1  -3  20      140.17      133.76     16.50 o 
   0  -3  20       20.13       22.25      9.87 o 
   1  -3  20        9.62        9.39      8.96 o 
   2  -3  20       10.72        5.43      5.86 o 
   3  -3  20       12.27        9.83     10.65 o 
  -4  -2  20       34.87       35.88      8.48 o 
  -3  -2  20       42.39       66.59      9.10 o 
  -2  -2  20       52.87       58.23     14.38 o 
  -1  -2  20       10.42        7.03      8.45 o 
   0  -2  20      106.48      143.04     17.25 o 
   1  -2  20       74.55       93.64     14.62 o 
   2  -2  20        5.24        5.67      8.22 o 
   3  -2  20        1.26        8.33      6.12 o 
  -4  -1  20        0.01       -0.40      6.53 o 
  -3  -1  20       11.41       18.64      9.29 o 
  -2  -1  20       47.61       61.59     11.97 o 
  -1  -1  20        0.01       -5.24      7.79 o 
   0  -1  20        0.66       10.15      7.72 o 
   1  -1  20       36.24       47.43     11.32 o 
   2  -1  20       16.47       24.14     10.01 o 
   3  -1  20        0.02      -11.19      8.29 o 
  -4   0  20        1.42        2.31      7.50 o 
  -3   0  20       91.14      107.74     11.20 o 
  -2   0  20       28.74       30.21      7.24 o 
  -1   0  20      116.08      105.25      9.76 o 
   0   0  20       10.60       29.01      8.88 o 
   1   0  20       92.15       85.80     14.15 o 
   2   0  20        2.16        5.13      7.65 o 
   3   0  20       38.06       40.82     12.66 o 
  -4   1  20        0.03      -11.77      7.85 o 
  -3   1  20       44.48       59.11      9.57 o 
  -2   1  20      122.46      126.54     11.53 o 
  -1   1  20        1.48        7.29      5.38 o 
   0   1  20       75.67       88.81     14.04 o 
   1   1  20       18.01       16.55      8.67 o 
   2   1  20      153.84      151.99     18.41 o 
  -4   2  20       22.13       32.91     13.98 o 
  -3   2  20        0.45        5.94      8.79 o 
  -2   2  20        3.19       -3.00      5.51 o 
  -1   2  20       64.03       52.66      8.76 o 
   0   2  20        1.03       51.12     11.55 o 
   1   2  20        2.26       21.03      9.61 o 
   2   2  20        0.33        6.83      8.63 o 
  -4   3  20       27.29       25.14     12.80 o 
  -3   3  20       16.84       17.36     10.01 o 
  -2   3  20       34.73       54.99      8.93 o 
  -1   3  20        0.86       12.23     11.62 o 
   0   3  20        2.82       -4.94     11.78 o 
   1   3  20        8.30       21.18     14.77 o 
   2   3  20        6.31       13.40      5.85 o 
  -3   4  20        0.53        5.11      8.82 o 
  -2   4  20        0.17      -10.27      6.85 o 
  -1   4  20       20.85       11.56      6.11 o 
   0   4  20        0.54       13.62      9.02 o 
   1   4  20        0.31      -11.35      7.57 o 
  -3   5  20        5.83       13.45     10.05 o 
  -2   5  20        9.94        8.14     10.01 o 
  -1   5  20        7.81        3.86      6.25 o 
   0   5  20        3.67        7.44      6.15 o 
  -1  -7  21       30.43       26.53      8.17 o 
   0  -7  21       33.48       53.82     14.29 o 
   1  -7  21        8.02        5.70      5.32 o 
  -2  -6  21       21.92       16.47     11.72 o 
  -1  -6  21       31.96       34.37      7.93 o 
   0  -6  21        0.87        3.12      9.26 o 
   1  -6  21        1.76       -0.45      4.36 o 
   2  -6  21        8.04       12.68      5.46 o 
  -3  -5  21        0.60       -6.12      7.35 o 
  -2  -5  21       13.30       10.89      6.39 o 
  -1  -5  21       38.91       27.26     11.14 o 
   0  -5  21       15.29       22.29     10.95 o 
   1  -5  21       41.40       34.60      6.86 o 
   2  -5  21       20.54       18.39      8.13 o 
  -3  -4  21       18.73        5.87     13.13 o 
  -2  -4  21        5.20        2.17      5.53 o 
  -1  -4  21        9.97       11.85      9.54 o 
   0  -4  21       49.50       54.18     13.57 o 
   1  -4  21        7.61       17.73     10.74 o 
   2  -4  21        8.22        0.98      4.77 o 
  -3  -3  21       55.98       55.65     12.94 o 
  -2  -3  21       11.14        3.87      5.34 o 
  -1  -3  21       95.06       73.55     14.17 o 
   0  -3  21        4.81       14.85      9.71 o 
   1  -3  21       35.72       34.26     11.29 o 
   2  -3  21        0.18        9.77     10.01 o 
   3  -3  21       37.40       40.46     14.85 o 
  -4  -2  21       17.64       15.82      7.36 o 
  -3  -2  21        0.69        4.59      5.59 o 
  -2  -2  21       16.38        1.45     10.68 o 
  -1  -2  21      100.33       72.94     13.73 o 
   0  -2  21        5.17       12.99      9.24 o 
   1  -2  21       18.01       12.18      9.22 o 
   2  -2  21       23.57       13.05     10.26 o 
   3  -2  21        2.95       20.94     11.47 o 
  -4  -1  21        9.07       17.25      7.88 o 
  -3  -1  21       70.51       86.68     10.35 o 
  -2  -1  21        0.61        3.21      5.35 o 
  -1  -1  21       74.80       63.76     13.42 o 
   0  -1  21       13.13       22.21      9.41 o 
   1  -1  21       49.97       71.65     13.23 o 
   2  -1  21        2.69        0.37      7.76 o 
  -4   0  21        0.13        0.73      6.58 o 
  -3   0  21        6.06        9.89      6.79 o 
  -2   0  21        3.33       -1.48      9.03 o 
  -1   0  21        0.06        7.44      8.09 o 
   0   0  21       43.83       73.99     12.71 o 
   1   0  21      100.27       87.18     14.41 o 
   2   0  21        6.98        4.87      8.65 o 
  -4   1  21        7.69        1.06      6.99 o 
  -3   1  21       29.52       24.15      8.19 o 
  -2   1  21       51.86       59.51      9.18 o 
  -1   1  21       13.57       20.42      8.62 o 
   0   1  21        2.79       19.93      7.93 o 
   1   1  21       50.10       60.59     13.28 o 
   2   1  21       19.33       20.92     10.99 o 
  -4   2  21        5.05        8.80     10.95 o 
  -3   2  21        1.07        3.15     10.24 o 
  -2   2  21        3.78        7.13      5.97 o 
  -1   2  21       21.21       15.78      5.68 o 
   1   2  21       61.53       66.87     13.35 o 
   2   2  21       63.64       62.83     13.80 o 
  -3   3  21       14.84       13.76      9.65 o 
  -2   3  21        2.42        5.20      6.20 o 
  -1   3  21       10.47        0.45      8.01 o 
   0   3  21        4.64       20.72     13.89 o 
   1   3  21        5.19        9.41      8.62 o 
  -3   4  21        0.34       -8.17      8.66 o 
  -2   4  21        0.02       -0.75      5.91 o 
  -1   4  21       26.84       27.56      7.23 o 
   0   4  21        0.46        4.07      8.77 o 
  -1  -6  22       13.15       17.92      7.50 o 
   0  -6  22      111.32      177.49     21.62 o 
   1  -6  22       30.20       37.45      7.39 o 
  -2  -5  22       38.24       41.50      8.13 o 
  -1  -5  22        6.17        9.92      9.81 o 
   0  -5  22        5.60       -5.48      8.68 o 
   1  -5  22        1.62        7.14     10.54 o 
   2  -5  22       50.86       45.11     11.20 o 
  -3  -4  22        3.61       -5.67      5.84 o 
  -2  -4  22        0.42       -0.18      5.61 o 
  -1  -4  22        9.67       16.47     10.36 o 
   0  -4  22       23.81       35.53     12.44 o 
   1  -4  22       38.79       52.82     14.18 o 
   2  -4  22        0.73       -1.88      4.75 o 
  -3  -3  22        0.20        5.92      9.38 o 
  -2  -3  22       37.70       36.28      7.38 o 
  -1  -3  22       38.77       29.56     11.69 o 
   0  -3  22       62.62       51.24     13.56 o 
   1  -3  22        1.18       -4.79      7.95 o 
   2  -3  22       30.74       18.68     12.05 o 
  -3  -2  22        0.17        3.16      6.37 o 
  -2  -2  22       12.07       15.89     10.56 o 
  -1  -2  22       18.59       14.22     10.16 o 
   0  -2  22       24.75       30.39     11.55 o 
   1  -2  22        0.87        4.53      8.92 o 
   2  -2  22       24.25       12.62     10.54 o 
  -3  -1  22       34.30       53.66      9.14 o 
  -2  -1  22       16.03       23.42     10.71 o 
  -1  -1  22       30.08       55.87     12.89 o 
   0  -1  22        2.01        4.58      7.47 o 
   1  -1  22       22.38       38.21     11.71 o 
   2  -1  22        5.63       11.75     10.66 o 
  -3   0  22        1.06       -1.10      5.88 o 
  -2   0  22        2.69        5.33      6.09 o 
  -1   0  22        0.54       -1.37      8.13 o 
   0   0  22       76.27      110.43     15.59 o 
   1   0  22       16.25       42.72     11.52 o 
   2   0  22       37.38       57.93     14.13 o 
  -3   1  22        2.74        0.62      6.65 o 
  -2   1  22        9.55        6.62      6.41 o 
  -1   1  22       65.60       31.67     11.65 o 
   0   1  22        4.60       29.92      9.49 o 
   1   1  22       19.59       17.54      9.68 o 
  -3   2  22        0.01        0.36      6.65 o 
  -2   2  22        5.69       12.42      6.93 o 
   0   2  22       56.85       96.36     15.16 o 
   1   2  22        6.11        5.56      8.76 o 
  -2   3  22        0.57        0.27      5.87 o 
  -1   3  22        9.83        7.58      8.88 o 
  -1  -5  23      152.62      184.53     13.84 o 
   0  -5  23        0.23        6.92     10.28 o 
   1  -5  23        8.20        6.69     11.28 o 
  -2  -4  23        0.55       -0.84      6.01 o 
  -1  -4  23        2.77        0.16      9.17 o 
   0  -4  23       13.48       11.81     10.09 o 
   1  -4  23       24.63       28.69     13.02 o 
  -2  -3  23      146.86      160.13     20.09 o 
  -1  -3  23       21.87       15.29     10.91 o 
   0  -3  23       32.55       37.90     12.93 o 
   1  -3  23        0.48       -3.35      8.46 o 
  -3  -2  23        9.09        5.83      9.71 o 
  -2  -2  23        0.52        1.48      8.99 o 
  -1  -2  23      133.66      131.59     18.04 o 
   0  -2  23       15.61        5.26      9.58 o 
   1  -2  23        6.88        9.83      9.21 o 
  -3  -1  23        7.05       11.74      9.88 o 
  -2  -1  23       21.07       33.24     11.85 o 
  -1  -1  23        1.01        6.16      9.28 o 
   0  -1  23       27.99       42.93     11.78 o 
   1  -1  23       36.32       45.06     12.69 o 
  -3   0  23        0.08       -0.78      6.39 o 
  -2   0  23        7.75        1.89      8.21 o 
  -1   0  23       38.71       38.42     12.57 o 
   0   0  23        0.83       18.09      9.70 o 
   1   0  23        2.18        5.98      8.57 o 
  -2   1  23        3.01        6.43      9.09 o 
   0   1  23       74.80      106.03     15.71 o 
  -2   2  23        9.62       18.45      7.27 o 
  -1   2  23       32.26       17.44      9.75 o 
   0   2  23        8.42       33.20     10.46 o 
  -1  -3  24        3.63        1.80      9.80 o 
   0  -3  24        0.59       -0.98      9.61 o 
  -2  -2  24        0.65        5.95     10.29 o 
  -1  -2  24       18.47       13.72     10.83 o 
   0  -2  24        8.21        0.51      9.70 o 
  -2  -1  24       27.25       34.59     13.32 o 
  -1  -1  24       31.20       41.71     13.51 o 
   0  -1  24        1.92       10.61      9.11 o 
  -2   0  24       22.91       49.44     13.53 o 
  -1   0  24       26.78       28.17     12.34 o 
   0   0  24        0.01       -2.15      8.05 o 
                                                 
